# Supplementary material for: Potential causal relationships between blood metabolites, inflammatory cytokines, and venous thromboembolism
Source: Front Immunol. 2024 Sep 30;15:1445790. doi: 10.3389/fimmu.2024.1445790 (PMC11471515; doi:10.3389/fimmu.2024.1445790)
Supplement: Supplementary file 2 [file DataSheet2.zip]

Archive with 3 entries (2 files):
- Data Sheet 2/Supplementary Tables.xlsx
- Data Sheet 2/~$Supplementary Tables NEW.xlsx
- Data Sheet 2/
