# Supplementary material for: Potential causal relationships between blood metabolites, inflammatory cytokines, and venous thromboembolism
Source: Front Immunol. 2024 Sep 30;15:1445790. doi: 10.3389/fimmu.2024.1445790 (PMC11471515; doi:10.3389/fimmu.2024.1445790)
Supplement: Supplementary file 2 [file DataSheet2.zip › Data Sheet 2/Supplementary Tables.xlsx]

## Sheet: Supplementary Table 1
Supplementary Table 1: Instrumental Variables for 1400 Blood Metabolites
Exposure: Metabolites
Exposure	GWAS ID	SNP	EA	OA	Beta	EAF	SE	P	Samplesize	R2	F
Carnitine levels	GCST90199621	rs10006723	T	G	0.170956	0.052858	0.0345341	7.40711e-07	8192	0.00298253	24.5
Carnitine levels	GCST90199621	rs10900223	C	T	-0.105448	0.250122	0.0176162	2.15271e-09	8192	0.00435479	35.8217
Carnitine levels	GCST90199621	rs112819917	A	G	-0.438422	0.00817656	0.0855532	2.98241e-07	8192	0.00319545	26.2546
Carnitine levels	GCST90199621	rs115168226	G	A	-0.446554	0.00618191	0.097039	4.18852e-06	8192	0.00257836	21.1714
Carnitine levels	GCST90199621	rs1171617	T	G	0.443332	0.770118	0.0179927	4.75726e-134	8192	0.0689965	606.959
Carnitine levels	GCST90199621	rs13026148	A	G	-0.0706059	0.378223	0.0158653	8.57356e-06	8192	0.00241183	19.8006
Carnitine levels	GCST90199621	rs13247874	T	C	-0.103668	0.190234	0.0195859	1.20324e-07	8192	0.00340824	28.0089
Carnitine levels	GCST90199621	rs149235996	G	A	-0.56909	0.0120372	0.0700396	4.46387e-16	8192	0.00799464	66.0037
Carnitine levels	GCST90199621	rs1511808	T	C	-0.0697692	0.615503	0.0157378	9.28299e-06	8192	0.00239336	19.6487
Carnitine levels	GCST90199621	rs1765260	A	G	-0.0999797	0.153343	0.0211507	2.27832e-06	8192	0.0027202	22.3392
Carnitine levels	GCST90199621	rs2512510	A	G	-0.0870239	0.216759	0.0186419	3.03877e-06	8192	0.0026531	21.7867
Carnitine levels	GCST90199621	rs2625939	T	C	0.0859678	0.228206	0.0183528	2.81073e-06	8192	0.00267126	21.9362
Carnitine levels	GCST90199621	rs55775057	A	G	-0.0960378	0.150493	0.0215564	8.38207e-06	8192	0.00241708	19.8438
Carnitine levels	GCST90199621	rs72836546	T	C	-0.0906795	0.23482	0.0180707	5.22043e-07	8192	0.0030644	25.1746
Carnitine levels	GCST90199621	rs73006619	C	A	-0.168203	0.0466597	0.0368665	5.05538e-06	8192	0.00253461	20.8112
Carnitine levels	GCST90199621	rs73025372	G	A	0.157569	0.0515375	0.0346167	5.31831e-06	8192	0.0025228	20.714
Carnitine levels	GCST90199621	rs7537155	A	G	-0.0900652	0.199113	0.019229	2.81588e-06	8192	0.00267085	21.9328
Carnitine levels	GCST90199621	rs76187828	G	A	-0.117619	0.0930578	0.0264472	8.69448e-06	8192	0.00240856	19.7738
Carnitine levels	GCST90199621	rs76638161	T	C	0.192728	0.0318954	0.0434891	9.35172e-06	8192	0.00239166	19.6346
Carnitine levels	GCST90199621	rs7705826	G	T	0.199276	0.833702	0.0204928	2.37787e-22	8192	0.0114112	94.5369
Carnitine levels	GCST90199621	rs78428648	A	G	0.179162	0.0377174	0.0400467	7.68304e-06	8192	0.0024373	20.0102
Carnitine levels	GCST90199621	rs78562549	T	G	0.394897	0.00740514	0.0881915	7.54445e-06	8192	0.00244153	20.0451
Carnitine levels	GCST90199621	rs79717472	G	A	-0.218081	0.0280471	0.0461728	2.32235e-06	8192	0.00271577	22.3027
Benzoate levels	GCST90199622	rs11070230	G	A	-0.230238	0.971915	0.0500968	4.30982e-06	7306	0.00288271	21.1162
Benzoate levels	GCST90199622	rs11166865	A	C	-0.0846751	0.700507	0.018635	5.52263e-06	7306	0.00281804	20.6411
Benzoate levels	GCST90199622	rs11625375	T	C	-0.204178	0.965631	0.045214	6.30756e-06	7306	0.00278344	20.387
Benzoate levels	GCST90199622	rs117191976	T	G	0.561037	0.00442784	0.121863	4.14808e-06	7306	0.00289269	21.1895
Benzoate levels	GCST90199622	rs11749139	G	T	-0.191343	0.0382593	0.0427947	7.77842e-06	7306	0.00272884	19.986
Benzoate levels	GCST90199622	rs141054369	T	C	-0.413333	0.00796594	0.0922709	7.47975e-06	7306	0.00273905	20.061
Benzoate levels	GCST90199622	rs149023824	G	A	0.721556	0.00253668	0.162488	8.96732e-06	7306	0.00269183	19.7142
Benzoate levels	GCST90199622	rs149187032	A	G	-0.341939	0.0116664	0.0762734	7.3576e-06	7306	0.00274333	20.0924
Benzoate levels	GCST90199622	rs186382517	C	T	1.05299	0.00144389	0.215383	1.01397e-06	7306	0.00326083	23.895
Benzoate levels	GCST90199622	rs62209511	T	C	-0.194544	0.0387693	0.0425626	4.85941e-06	7306	0.00285141	20.8863
Benzoate levels	GCST90199622	rs6468762	A	G	0.319567	0.0144798	0.068531	3.1148e-06	7306	0.00296742	21.7386
Benzoate levels	GCST90199622	rs72638543	T	C	0.185887	0.0417238	0.0404404	4.29519e-06	7306	0.00288359	21.1226
Benzoate levels	GCST90199622	rs73801273	T	C	0.243319	0.0261245	0.0511669	1.98052e-06	7306	0.00308569	22.6076
Benzoate levels	GCST90199622	rs9863931	T	C	-0.108363	0.132697	0.0240017	6.33735e-06	7306	0.0027822	20.3779
Benzoate levels	GCST90199622	rs9943251	A	G	0.0830144	0.315014	0.0176575	2.58422e-06	7306	0.00301618	22.0968
Maltotriose levels	GCST90199623	rs112191400	T	C	-0.162748	0.0864496	0.0365529	8.49127e-06	4641	0.00425329	19.8153
Maltotriose levels	GCST90199623	rs113410972	A	G	0.141264	0.135389	0.0309121	4.88054e-06	4641	0.00447965	20.8746
Maltotriose levels	GCST90199623	rs117257402	T	C	0.523098	0.00954654	0.106839	9.77447e-07	4641	0.00513875	23.9618
Maltotriose levels	GCST90199623	rs1230433	A	G	-0.105534	0.655467	0.021612	1.04432e-06	4641	0.00511161	23.8346
Maltotriose levels	GCST90199623	rs12340914	G	A	0.0942204	0.413842	0.0211623	8.49668e-06	4641	0.00425306	19.8142
Maltotriose levels	GCST90199623	rs1254839	G	A	-0.107757	0.322023	0.0223276	1.39183e-06	4641	0.00499369	23.282
Maltotriose levels	GCST90199623	rs1360005	C	T	0.097467	0.510903	0.0207116	2.52725e-06	4641	0.00474907	22.1361
Maltotriose levels	GCST90199623	rs141782806	C	T	-0.367335	0.0169583	0.0795794	3.91306e-06	4641	0.00457007	21.2979
Maltotriose levels	GCST90199623	rs1426466	C	T	-0.114917	0.801944	0.0260009	9.88191e-06	4641	0.00419137	19.5256
Maltotriose levels	GCST90199623	rs147666382	A	G	-0.2699	0.0362508	0.0550729	9.54593e-07	4641	0.00514845	24.0073
Maltotriose levels	GCST90199623	rs150000891	T	G	-0.322444	0.0219792	0.0705527	4.87109e-06	4641	0.00448043	20.8783
Maltotriose levels	GCST90199623	rs150215008	T	C	-0.229438	0.044205	0.0505115	5.56468e-06	4641	0.00442601	20.6235
Maltotriose levels	GCST90199623	rs3741902	C	T	-0.113786	0.201663	0.025745	9.88314e-06	4641	0.00419137	19.5256
Maltotriose levels	GCST90199623	rs62317587	C	A	-0.475907	0.0101798	0.103471	4.23694e-06	4641	0.00453754	21.1456
Maltotriose levels	GCST90199623	rs72552153	A	G	-0.451935	0.0123004	0.0933029	1.27418e-06	4641	0.00502991	23.4517
Maltotriose levels	GCST90199623	rs72670481	T	C	-0.287487	0.0444222	0.0506395	1.36972e-08	4641	0.00689669	32.2159
Maltotriose levels	GCST90199623	rs75183407	T	C	-0.330457	0.0230852	0.0688133	1.56907e-06	4641	0.00494448	23.0514
Maltotriose levels	GCST90199623	rs7525374	G	A	0.0950368	0.525656	0.0212325	7.60482e-06	4641	0.00429832	20.026
Maltotriose levels	GCST90199623	rs78910814	C	T	-0.253193	0.036	0.055947	6.0231e-06	4641	0.00439365	20.4721
Maltotriose levels	GCST90199623	rs79441497	G	A	0.282649	0.0274713	0.0627987	6.76728e-06	4641	0.00434601	20.2491
Maltotriose levels	GCST90199623	rs9855944	A	G	0.0992769	0.360843	0.0216311	4.44236e-06	4641	0.00451815	21.0548
Hippurate levels	GCST90199624	rs10106654	C	A	0.0933587	0.15585	0.0209933	8.70498e-06	8260	0.00238852	19.7717
Hippurate levels	GCST90199624	rs10818729	C	T	-0.0744274	0.678724	0.0165535	6.91823e-06	8260	0.00244143	20.2107
Hippurate levels	GCST90199624	rs114849156	A	G	0.19722	0.0321241	0.043393	5.49424e-06	8260	0.00249458	20.6518
Hippurate levels	GCST90199624	rs1271526	T	C	0.0916728	0.824509	0.0200283	4.71341e-06	8260	0.00252995	20.9454
Hippurate levels	GCST90199624	rs12782560	T	C	0.224836	0.0246989	0.049354	5.2242e-06	8260	0.00250621	20.7483
Hippurate levels	GCST90199624	rs138633790	A	G	-0.220573	0.0243022	0.0497508	9.26909e-06	8260	0.00237406	19.6517
Hippurate levels	GCST90199624	rs1505993	T	C	-0.24093	0.0219714	0.0524855	4.42373e-06	8260	0.00254458	21.0668
Hippurate levels	GCST90199624	rs16909710	T	C	-0.19262	0.0418998	0.0384132	5.31941e-07	8260	0.00303488	25.1383
Hippurate levels	GCST90199624	rs2886306	T	C	0.0716047	0.645165	0.016209	9.98048e-06	8260	0.00235703	19.5104
Hippurate levels	GCST90199624	rs375709482	T	C	-0.255607	0.0190974	0.0555964	4.27499e-06	8260	0.00255248	21.1323
Hippurate levels	GCST90199624	rs3779084	G	A	0.0853795	0.212634	0.0186386	4.63251e-06	8260	0.00253395	20.9786
Hippurate levels	GCST90199624	rs56266656	G	A	0.222284	0.0243576	0.0498262	8.15059e-06	8260	0.00240367	19.8974
Hippurate levels	GCST90199624	rs6443435	C	T	0.0729509	0.555966	0.0155727	2.80605e-06	8260	0.00264973	21.9396
Hippurate levels	GCST90199624	rs7073480	C	T	0.121973	0.886196	0.0241952	4.62648e-07	8260	0.00306729	25.4076
Hippurate levels	GCST90199624	rs72770519	A	G	-0.0980699	0.162015	0.0209321	2.79769e-06	8260	0.00265041	21.9453
Hippurate levels	GCST90199624	rs72782456	G	A	-0.132885	0.0718974	0.0298174	8.32618e-06	8260	0.00239877	19.8567
Hippurate levels	GCST90199624	rs76464474	T	G	0.398426	0.00903651	0.0814489	9.99571e-07	8260	0.00288861	23.9232
Methionine sulfoxide levels	GCST90199625	rs1020048	C	A	-0.102991	0.809931	0.0198761	2.19934e-07	8243	0.00324667	26.843
Methionine sulfoxide levels	GCST90199625	rs112256623	A	G	-0.222873	0.0237401	0.0498876	7.91375e-06	8243	0.00241543	19.9537
Methionine sulfoxide levels	GCST90199625	rs113966925	T	C	0.214979	0.0264921	0.0483488	8.73154e-06	8243	0.00239274	19.7658
Methionine sulfoxide levels	GCST90199625	rs114314137	G	A	-0.37398	0.0085003	0.0844596	9.51482e-06	8243	0.00237291	19.6017
Methionine sulfoxide levels	GCST90199625	rs12216870	T	C	-0.256812	0.0196162	0.0555271	3.74623e-06	8243	0.00258827	21.3853
Methionine sulfoxide levels	GCST90199625	rs12323117	C	T	-0.107817	0.11287	0.0242782	8.95865e-06	8243	0.00238681	19.7168
Methionine sulfoxide levels	GCST90199625	rs142260529	T	C	0.289855	0.0147077	0.0644979	6.9889e-06	8243	0.00244412	20.1913
Methionine sulfoxide levels	GCST90199625	rs146859626	C	T	-0.333664	0.0110218	0.0740513	6.61053e-06	8243	0.00245697	20.2978
Methionine sulfoxide levels	GCST90199625	rs146902454	C	T	-0.222442	0.0354437	0.0421167	1.2809e-07	8243	0.00337266	27.8881
Methionine sulfoxide levels	GCST90199625	rs162588	A	G	0.0843917	0.212029	0.0189141	8.12626e-06	8243	0.00240932	19.9032
Methionine sulfoxide levels	GCST90199625	rs3138108	T	C	0.0870865	0.230257	0.0182194	1.75401e-06	8243	0.00276405	22.8417
Methionine sulfoxide levels	GCST90199625	rs390784	T	G	0.076227	0.464723	0.0154744	8.39336e-07	8243	0.00293514	24.2597
Methionine sulfoxide levels	GCST90199625	rs4862595	T	C	0.0750216	0.6944	0.0167234	7.25667e-06	8243	0.00243545	20.1195
Methionine sulfoxide levels	GCST90199625	rs57419073	A	G	-0.125118	0.0856622	0.0275801	5.71868e-06	8243	0.00249046	20.5751
Methionine sulfoxide levels	GCST90199625	rs66676945	T	C	0.0997286	0.18189	0.0200715	6.74151e-07	8243	0.00298604	24.6817
Methionine sulfoxide levels	GCST90199625	rs6706818	G	A	0.076177	0.297934	0.0168437	6.10924e-06	8243	0.0024752	20.4488
Methionine sulfoxide levels	GCST90199625	rs74981086	A	G	-0.207867	0.0321797	0.044132	2.47574e-06	8243	0.00268418	22.1798
Methionine sulfoxide levels	GCST90199625	rs76954145	T	C	-0.192677	0.0434198	0.0380845	4.2103e-07	8243	0.0030955	25.5893
Methionine sulfoxide levels	GCST90199625	rs7708674	T	C	-0.13605	0.0742635	0.0295137	4.032e-06	8243	0.00257126	21.2444
Methionine sulfoxide levels	GCST90199625	rs78631663	C	T	0.256598	0.0180649	0.0575554	8.26193e-06	8243	0.00240549	19.8714
Methionine sulfoxide levels	GCST90199625	rs78762284	A	G	0.1179	0.14571	0.0220764	9.26651e-08	8243	0.00344815	28.5145
Methionine sulfoxide levels	GCST90199625	rs7990044	G	A	0.0695317	0.510057	0.0154663	6.93449e-06	8243	0.00244593	20.2063
Xanthurenate levels	GCST90199626	rs10518870	G	A	0.0728152	0.559125	0.0159215	4.79876e-06	7965	0.0026191	20.9106
Xanthurenate levels	GCST90199626	rs10901595	T	C	-0.0850013	0.205555	0.0190317	7.95847e-06	7965	0.00249818	19.9428
Xanthurenate levels	GCST90199626	rs115107012	A	G	0.355674	0.00953162	0.0792725	7.23249e-06	7965	0.00252102	20.1257
Xanthurenate levels	GCST90199626	rs117446717	G	A	0.337234	0.0107723	0.0755884	8.14081e-06	7965	0.00249277	19.8996
Xanthurenate levels	GCST90199626	rs117776343	C	A	-0.254301	0.0229805	0.0519299	9.73115e-07	7965	0.00300172	23.9746
Xanthurenate levels	GCST90199626	rs13038820	A	G	-0.108314	0.152841	0.0216513	5.65531e-07	7965	0.00313223	25.0203
Xanthurenate levels	GCST90199626	rs1339135	G	A	-0.102275	0.142632	0.0221736	3.97938e-06	7965	0.00266393	21.2695
Xanthurenate levels	GCST90199626	rs142739097	G	A	-0.281069	0.0170605	0.0600788	2.8921e-06	7965	0.00274035	21.8814
Xanthurenate levels	GCST90199626	rs148768795	A	G	-0.343757	0.0102144	0.0773679	8.86512e-06	7965	0.00247241	19.7366
Xanthurenate levels	GCST90199626	rs150456440	A	G	-0.207866	0.0283656	0.0469472	9.52642e-06	7965	0.00245524	19.5992
Xanthurenate levels	GCST90199626	rs189750460	C	T	0.201137	0.0313286	0.044222	5.40694e-06	7965	0.00259057	20.6823
Xanthurenate levels	GCST90199626	rs2762353	G	A	0.108263	0.556451	0.0156013	3.93898e-12	7965	0.00600945	48.1426
Xanthurenate levels	GCST90199626	rs354710	T	C	0.0973775	0.587063	0.0160404	1.27297e-09	7965	0.00460571	36.8449
Xanthurenate levels	GCST90199626	rs41294573	T	C	0.148756	0.0615182	0.0320487	3.45762e-06	7965	0.00269755	21.5387
Xanthurenate levels	GCST90199626	rs4148325	T	C	0.160369	0.326316	0.0164451	1.81218e-22	7965	0.0117985	95.0733
Xanthurenate levels	GCST90199626	rs4654393	A	G	-0.0716015	0.43716	0.0157954	5.8138e-06	7965	0.00257323	20.5435
Xanthurenate levels	GCST90199626	rs4952404	T	C	0.0900816	0.209216	0.0193387	3.1916e-06	7965	0.00271675	21.6924
Xanthurenate levels	GCST90199626	rs55953511	A	G	0.260906	0.0251338	0.0506967	2.65512e-07	7965	0.00331422	26.4789
Xanthurenate levels	GCST90199626	rs610480	G	A	0.0847289	0.764105	0.0185433	4.89465e-06	7965	0.00261437	20.8728
Xanthurenate levels	GCST90199626	rs62344716	A	G	-0.150456	0.065916	0.0311209	1.33435e-06	7965	0.00292588	23.3671
Xanthurenate levels	GCST90199626	rs74323113	T	G	0.240073	0.0231871	0.0515337	3.18436e-06	7965	0.00271729	21.6968
Xanthurenate levels	GCST90199626	rs75152214	A	G	-0.1598	0.0494948	0.0360557	9.33471e-06	7965	0.00246009	19.638
Xanthurenate levels	GCST90199626	rs76961499	T	C	-0.174429	0.0443616	0.0379757	4.36543e-06	7965	0.00264175	21.092
Xanthurenate levels	GCST90199626	rs80253618	A	G	0.145764	0.114498	0.0245961	3.09841e-09	7965	0.00439007	35.1123
Xanthurenate levels	GCST90199626	rs8058114	A	G	0.0980895	0.167555	0.0207577	2.29605e-06	7965	0.00279566	22.3243
N-alpha-acetylornithine levels	GCST90199627	rs10168931	A	G	0.203073	0.237802	0.02127	1.32992e-21	5606	0.0159997	91.1201
N-alpha-acetylornithine levels	GCST90199627	rs117299913	C	T	0.27471	0.0263158	0.0585098	2.66467e-06	5606	0.00391683	22.0362
N-alpha-acetylornithine levels	GCST90199627	rs117790062	T	C	0.207108	0.0408473	0.0466507	9.01451e-06	5606	0.00350348	19.7026
N-alpha-acetylornithine levels	GCST90199627	rs13184558	C	T	0.215007	0.038115	0.0481609	8.03104e-06	5606	0.0035426	19.9233
N-alpha-acetylornithine levels	GCST90199627	rs145450037	C	A	-0.417245	0.0109299	0.0891187	2.84233e-06	5606	0.0038949	21.9124
N-alpha-acetylornithine levels	GCST90199627	rs149122905	G	A	0.414825	0.010359	0.0905551	4.62956e-06	5606	0.00372931	20.9773
N-alpha-acetylornithine levels	GCST90199627	rs17360657	C	T	0.238255	0.0336427	0.0504986	2.38105e-06	5606	0.00395504	22.2521
N-alpha-acetylornithine levels	GCST90199627	rs182387902	T	C	-0.469348	0.0100683	0.0920617	3.42909e-07	5606	0.00461498	25.9823
N-alpha-acetylornithine levels	GCST90199627	rs4960616	C	T	-0.187249	0.06269	0.037458	5.76543e-07	5606	0.00443777	24.9801
N-alpha-acetylornithine levels	GCST90199627	rs62053878	T	C	-0.307882	0.0191106	0.0672143	4.63646e-06	5606	0.00372881	20.9744
N-alpha-acetylornithine levels	GCST90199627	rs6507370	C	T	0.0923915	0.373838	0.0189886	1.14088e-06	5606	0.00420528	23.6659
N-alpha-acetylornithine levels	GCST90199627	rs6846979	G	A	0.101172	0.216337	0.0223797	6.1633e-06	5606	0.00363227	20.4295
N-alpha-acetylornithine levels	GCST90199627	rs758072	T	G	0.171213	0.0731357	0.0359573	1.92102e-06	5606	0.00402804	22.6644
N-alpha-acetylornithine levels	GCST90199627	rs76075534	T	C	-0.205346	0.0424259	0.0457631	7.21786e-06	5606	0.00357875	20.1274
N-alpha-acetylornithine levels	GCST90199627	rs77300395	T	C	0.268952	0.0258012	0.0583612	4.05768e-06	5606	0.00377403	21.2298
N-alpha-acetylornithine levels	GCST90199627	rs80205778	A	G	0.467453	0.00948461	0.0945412	7.63638e-07	5606	0.00434201	24.4387
N-alpha-acetylornithine levels	GCST90199627	rs8084246	A	G	0.101796	0.281514	0.02024	4.91927e-07	5606	0.00449192	25.2863
3-methylhistidine levels	GCST90199628	rs10014780	G	A	-0.0956574	0.159583	0.0209224	4.83094e-06	8289	0.00251546	20.8982
3-methylhistidine levels	GCST90199628	rs10966648	T	C	-0.0937684	0.745054	0.0178574	1.51321e-07	8289	0.00331537	27.5659
3-methylhistidine levels	GCST90199628	rs114734560	T	C	-0.35764	0.0102702	0.076823	3.23383e-06	8289	0.0026078	21.6673
3-methylhistidine levels	GCST90199628	rs117090299	C	T	-0.295449	0.0137094	0.0654447	6.34695e-06	8289	0.00245272	20.3756
3-methylhistidine levels	GCST90199628	rs117771460	A	G	0.264482	0.0170496	0.0597176	9.47246e-06	8289	0.0023608	19.6102
3-methylhistidine levels	GCST90199628	rs11872731	A	G	0.135492	0.0719668	0.0304621	8.67197e-06	8289	0.00238106	19.7789
3-methylhistidine levels	GCST90199628	rs12138831	T	G	-0.223214	0.0257563	0.0486608	4.4935e-06	8289	0.0025321	21.0368
3-methylhistidine levels	GCST90199628	rs12553086	G	T	0.14967	0.0669778	0.0307172	1.1018e-06	8289	0.00285602	23.7357
3-methylhistidine levels	GCST90199628	rs13234372	A	G	-0.0821865	0.309524	0.0166991	8.58358e-07	8289	0.0029137	24.2164
3-methylhistidine levels	GCST90199628	rs138750865	T	C	0.229043	0.0259304	0.0483745	2.19298e-06	8289	0.00269728	22.4128
3-methylhistidine levels	GCST90199628	rs146846950	A	G	-0.535769	0.00404492	0.120898	9.35434e-06	8289	0.00236367	19.6342
3-methylhistidine levels	GCST90199628	rs149807477	T	C	-0.26129	0.0171107	0.0590671	9.70658e-06	8289	0.0023552	19.5636
3-methylhistidine levels	GCST90199628	rs17670800	A	G	0.0880673	0.205669	0.0190393	3.73616e-06	8289	0.00257458	21.3906
3-methylhistidine levels	GCST90199628	rs185076690	T	C	0.211694	0.0259039	0.0478147	9.53817e-06	8289	0.00235921	19.597
3-methylhistidine levels	GCST90199628	rs1857803	C	T	-0.0823134	0.265217	0.017447	2.38263e-06	8289	0.00267814	22.2533
3-methylhistidine levels	GCST90199628	rs2518573	G	T	0.0801615	0.738791	0.017558	4.98237e-06	8289	0.00250835	20.839
3-methylhistidine levels	GCST90199628	rs2797978	C	T	0.120013	0.0929542	0.0263768	5.36565e-06	8289	0.00249131	20.697
3-methylhistidine levels	GCST90199628	rs4142196	A	C	-0.0772398	0.739059	0.0173893	8.92094e-06	8289	0.00237456	19.7248
3-methylhistidine levels	GCST90199628	rs72997812	A	G	0.0913382	0.174747	0.0202172	6.24738e-06	8289	0.00245636	20.406
3-methylhistidine levels	GCST90199628	rs73035811	A	G	0.121144	0.0916234	0.0268809	6.58475e-06	8289	0.00244428	20.3054
3-methylhistidine levels	GCST90199628	rs7516441	A	G	0.109101	0.117381	0.0246539	9.63078e-06	8289	0.002357	19.5786
3-methylhistidine levels	GCST90199628	rs752834	A	G	0.0925549	0.194184	0.0194528	1.95589e-06	8289	0.00272363	22.6324
3-methylhistidine levels	GCST90199628	rs75782963	A	G	0.209933	0.0271103	0.0472735	8.96138e-06	8289	0.00237351	19.7161
3-methylhistidine levels	GCST90199628	rs7746774	G	A	-0.10469	0.144171	0.021704	1.41037e-06	8289	0.00279905	23.2609
3-methylhistidine levels	GCST90199628	rs9910668	C	A	0.0739981	0.675224	0.0163504	6.01742e-06	8289	0.00246496	20.4776
Glycerophosphorylcholine (GPC) levels	GCST90199629	rs10816075	T	C	0.0973711	0.164771	0.0205632	2.18817e-06	8212	0.00272299	22.4168
Glycerophosphorylcholine (GPC) levels	GCST90199629	rs112211203	T	G	0.234246	0.0220984	0.0515822	5.59308e-06	8212	0.00250499	20.6176
Glycerophosphorylcholine (GPC) levels	GCST90199629	rs112779076	C	T	0.15285	0.0536218	0.0344046	8.88357e-06	8212	0.00239776	19.733
Glycerophosphorylcholine (GPC) levels	GCST90199629	rs116900994	T	C	0.163415	0.0468293	0.036324	6.83363e-06	8212	0.00245855	20.2344
Glycerophosphorylcholine (GPC) levels	GCST90199629	rs117568432	T	G	0.114159	0.0959356	0.0257192	9.05148e-06	8212	0.0023934	19.697
Glycerophosphorylcholine (GPC) levels	GCST90199629	rs117605274	G	A	0.325951	0.0127869	0.0691481	2.43119e-06	8212	0.0026985	22.2146
Glycerophosphorylcholine (GPC) levels	GCST90199629	rs11773889	T	C	-0.0874834	0.221719	0.0185441	2.38644e-06	8212	0.00270281	22.2502
Glycerophosphorylcholine (GPC) levels	GCST90199629	rs11783515	G	A	-0.0742076	0.676129	0.0165155	7.01584e-06	8212	0.00245244	20.184
Glycerophosphorylcholine (GPC) levels	GCST90199629	rs12800817	A	G	0.192118	0.0394753	0.0392089	9.59083e-07	8212	0.00291508	24.0028
Glycerophosphorylcholine (GPC) levels	GCST90199629	rs141866706	C	T	-0.348062	0.0108575	0.0740522	2.59877e-06	8212	0.00268301	22.0867
Glycerophosphorylcholine (GPC) levels	GCST90199629	rs143156137	T	C	0.270431	0.0166342	0.059272	5.05379e-06	8212	0.00252851	20.8117
Glycerophosphorylcholine (GPC) levels	GCST90199629	rs149395329	C	T	0.186141	0.035363	0.0419148	8.95637e-06	8212	0.00239584	19.7171
Glycerophosphorylcholine (GPC) levels	GCST90199629	rs16973477	G	A	0.0952092	0.151329	0.0213323	8.07672e-06	8212	0.00241981	19.9148
Glycerophosphorylcholine (GPC) levels	GCST90199629	rs2015026	C	T	-0.0725261	0.372436	0.0160143	5.93109e-06	8212	0.00249138	20.5053
Glycerophosphorylcholine (GPC) levels	GCST90199629	rs28631199	A	G	0.0807118	0.24412	0.0179643	7.02641e-06	8212	0.0024521	20.1812
Glycerophosphorylcholine (GPC) levels	GCST90199629	rs3738976	T	C	-0.0972846	0.151338	0.0213799	5.35738e-06	8212	0.00251498	20.7
Glycerophosphorylcholine (GPC) levels	GCST90199629	rs4715365	T	C	0.16235	0.0518449	0.0350163	3.5449e-06	8212	0.00261084	21.4911
Glycerophosphorylcholine (GPC) levels	GCST90199629	rs4980965	C	T	0.0708155	0.448602	0.0158191	7.58431e-06	8212	0.00243436	20.0349
Glycerophosphorylcholine (GPC) levels	GCST90199629	rs557700	C	T	0.0756793	0.705143	0.016833	6.92818e-06	8212	0.00245536	20.2081
Glycerophosphorylcholine (GPC) levels	GCST90199629	rs6981994	C	T	0.271135	0.0174872	0.0585165	3.59568e-06	8212	0.00260754	21.4639
Glycerophosphorylcholine (GPC) levels	GCST90199629	rs72803677	T	G	-0.301878	0.0142254	0.0649424	3.34525e-06	8212	0.00262432	21.6023
Glycerophosphorylcholine (GPC) levels	GCST90199629	rs74420163	T	C	0.18549	0.0368812	0.0409257	5.8326e-06	8212	0.00249525	20.5373
Glycerophosphorylcholine (GPC) levels	GCST90199629	rs74814187	T	C	0.158928	0.0546213	0.0336247	2.28402e-06	8212	0.00271303	22.3346
Glycerophosphorylcholine (GPC) levels	GCST90199629	rs75275697	A	G	0.269422	0.0162096	0.060459	8.3392e-06	8212	0.00241238	19.8536
Glycerophosphorylcholine (GPC) levels	GCST90199629	rs77692382	T	C	0.124343	0.249324	0.0177226	2.28252e-12	8212	0.00595859	49.2132
Glycerophosphorylcholine (GPC) levels	GCST90199629	rs8064391	G	A	-0.291489	0.984318	0.0626721	3.303e-06	8212	0.00262727	21.6267
Glycerophosphorylcholine (GPC) levels	GCST90199629	rs9510701	T	C	0.173788	0.040562	0.0386321	6.84247e-06	8212	0.00245824	20.2319
Phenylacetate levels	GCST90199630	rs1057157	C	T	0.0763559	0.356179	0.0171254	8.24826e-06	7059	0.00280827	19.8738
Phenylacetate levels	GCST90199630	rs112192402	A	G	0.227703	0.0311454	0.0474027	1.55855e-06	7059	0.00325815	23.0679
Phenylacetate levels	GCST90199630	rs117291585	T	C	0.241913	0.0241775	0.052514	4.09221e-06	7059	0.00299724	21.2151
Phenylacetate levels	GCST90199630	rs145721291	T	C	0.453464	0.00662204	0.100866	6.93429e-06	7059	0.00285503	20.2057
Phenylacetate levels	GCST90199630	rs148515684	A	G	0.329495	0.0138573	0.0697969	2.34952e-06	7059	0.00314712	22.2793
Phenylacetate levels	GCST90199630	rs150248294	A	G	-0.377677	0.0102142	0.080216	2.49851e-06	7059	0.0031305	22.1613
Phenylacetate levels	GCST90199630	rs16943430	A	G	-0.199229	0.034759	0.0444659	7.44695e-06	7059	0.00283579	20.0691
Phenylacetate levels	GCST90199630	rs180982609	C	T	-0.500304	0.0051231	0.112894	9.35214e-06	7059	0.00277445	19.6337
Phenylacetate levels	GCST90199630	rs188124348	C	T	0.358611	0.0125871	0.0731176	9.36257e-07	7059	0.00339612	24.0481
Phenylacetate levels	GCST90199630	rs189587	A	G	0.0806004	0.432367	0.0164433	9.50008e-07	7059	0.00339217	24.02
Phenylacetate levels	GCST90199630	rs2632709	C	A	0.104046	0.148365	0.0228286	5.17192e-06	7059	0.00293409	20.7668
Phenylacetate levels	GCST90199630	rs3809205	C	T	0.182025	0.0434628	0.0399238	5.13238e-06	7059	0.00293615	20.7814
Phenylacetate levels	GCST90199630	rs6566598	C	T	-0.206029	0.966004	0.0456208	6.2986e-06	7059	0.00288094	20.3896
Phenylacetate levels	GCST90199630	rs7196912	T	C	0.225688	0.0315558	0.0462149	1.04254e-06	7059	0.00336701	23.8413
Phenylacetate levels	GCST90199630	rs72825080	C	T	-0.15323	0.0592908	0.0342299	7.58803e-06	7059	0.00283075	20.0333
Phenylacetate levels	GCST90199630	rs73057725	A	G	0.222167	0.0350404	0.0444899	5.92485e-07	7059	0.00352015	24.9295
Phenylacetate levels	GCST90199630	rs7526830	C	T	0.11933	0.113773	0.0256291	3.22345e-06	7059	0.00306167	21.6725
Phenylacetate levels	GCST90199630	rs76151544	G	A	-0.249151	0.0227109	0.0549946	5.88542e-06	7059	0.00289922	20.5193
Phenylacetate levels	GCST90199630	rs76318294	G	T	-0.131138	0.084973	0.029682	9.95725e-06	7059	0.00275758	19.5141
Phenylacetate levels	GCST90199630	rs76379382	T	C	-0.160195	0.054898	0.0358753	7.99391e-06	7059	0.00281669	19.9335
Phenylacetate levels	GCST90199630	rs76447789	G	A	-0.443571	0.00680658	0.0992982	7.93008e-06	7059	0.00281887	19.949
Phenylacetate levels	GCST90199630	rs78580580	C	A	-0.294915	0.017728	0.0614523	1.59391e-06	7059	0.00325207	23.0247
Phenylacetate levels	GCST90199630	rs8001043	C	T	-0.0811984	0.693867	0.0177149	4.57013e-06	7059	0.00296745	21.0036
3-methyl-2-oxovalerate levels	GCST90199631	rs116943713	G	A	0.209966	0.0274457	0.0460722	5.18093e-06	8257	0.00250904	20.7642
3-methyl-2-oxovalerate levels	GCST90199631	rs12716450	T	C	0.295968	0.0128564	0.065473	6.17051e-06	8257	0.00246871	20.4296
3-methyl-2-oxovalerate levels	GCST90199631	rs142461926	G	A	-0.220081	0.026332	0.0468793	2.67075e-06	8257	0.00266209	22.0342
3-methyl-2-oxovalerate levels	GCST90199631	rs145992024	T	C	-0.347476	0.0102986	0.0734813	2.2589e-06	8257	0.00270084	22.3558
3-methyl-2-oxovalerate levels	GCST90199631	rs183718435	A	C	-0.411296	0.0067402	0.091854	7.54471e-06	8257	0.00242235	20.0451
3-methyl-2-oxovalerate levels	GCST90199631	rs34372879	C	T	-0.0947061	0.148723	0.0213272	8.96987e-06	8257	0.00238248	19.7144
3-methyl-2-oxovalerate levels	GCST90199631	rs56107485	C	A	-0.154962	0.0606153	0.0310005	5.77179e-07	8257	0.00301702	24.9809
3-methyl-2-oxovalerate levels	GCST90199631	rs58693102	A	G	-0.187799	0.0331267	0.0414491	5.87507e-06	8257	0.00248002	20.5235
3-methyl-2-oxovalerate levels	GCST90199631	rs58729469	T	C	0.101193	0.159259	0.0201862	5.35894e-07	8257	0.00303424	25.1239
3-methyl-2-oxovalerate levels	GCST90199631	rs62524533	A	G	-0.110404	0.101178	0.0244676	6.41459e-06	8257	0.00245977	20.3555
3-methyl-2-oxovalerate levels	GCST90199631	rs6754181	C	T	0.0910083	0.840543	0.0204779	8.82143e-06	8257	0.00238633	19.7463
3-methyl-2-oxovalerate levels	GCST90199631	rs7660693	C	T	0.0791272	0.497027	0.0148481	9.86958e-08	8257	0.00342765	28.3926
3-methyl-2-oxovalerate levels	GCST90199631	rs77291466	C	T	-0.12259	0.0806922	0.0272328	6.74582e-06	8257	0.00244815	20.2591
3-methyl-2-oxovalerate levels	GCST90199631	rs77876488	T	C	-0.177185	0.0472576	0.0350913	4.43549e-07	8257	0.00307818	25.4888
Tartarate levels	GCST90199632	rs10004542	G	A	0.0814848	0.340258	0.0176888	4.09376e-06	7099	0.00298032	21.2146
Tartarate levels	GCST90199632	rs10247649	G	A	-0.0826258	0.344838	0.0178465	3.65988e-06	7099	0.00301036	21.429
Tartarate levels	GCST90199632	rs10945808	T	C	-0.130904	0.0976838	0.0285309	4.47212e-06	7099	0.00295659	21.0452
Tartarate levels	GCST90199632	rs115272033	C	T	-0.170179	0.0492451	0.0381431	8.13534e-06	7099	0.00279619	19.9002
Tartarate levels	GCST90199632	rs116626434	A	G	-0.149526	0.0721524	0.0320676	3.11891e-06	7099	0.00305334	21.7359
Tartarate levels	GCST90199632	rs117483011	A	G	-0.157832	0.0595121	0.0354548	8.52127e-06	7099	0.00278376	19.8115
Tartarate levels	GCST90199632	rs13089230	A	G	0.0825424	0.621953	0.0175787	2.65821e-06	7099	0.00309626	22.0424
Tartarate levels	GCST90199632	rs138430505	C	T	0.285026	0.0178748	0.0624394	4.9989e-06	7099	0.00292672	20.8319
Tartarate levels	GCST90199632	rs141660852	T	C	0.228649	0.029224	0.0493121	3.53868e-06	7099	0.0030194	21.4936
Tartarate levels	GCST90199632	rs142959592	T	C	-0.373738	0.0106022	0.0817952	4.89608e-06	7099	0.00293229	20.8716
Tartarate levels	GCST90199632	rs146593632	T	C	0.370018	0.010688	0.0815327	5.67156e-06	7099	0.00289286	20.5902
Tartarate levels	GCST90199632	rs17026163	T	C	-0.223964	0.032701	0.0470413	1.92634e-06	7099	0.00318285	22.6608
Tartarate levels	GCST90199632	rs298392	T	C	0.087711	0.28972	0.0186612	2.59941e-06	7099	0.00310229	22.0855
Tartarate levels	GCST90199632	rs540278823	C	T	-0.210344	0.0322306	0.047106	7.99472e-06	7099	0.00280087	19.9336
Tartarate levels	GCST90199632	rs628038	C	T	-0.0783007	0.386617	0.0170337	4.2902e-06	7099	0.00296774	21.1247
Tartarate levels	GCST90199632	rs75583177	G	A	-0.145169	0.0701345	0.032432	7.60113e-06	7099	0.00281436	20.0299
Tartarate levels	GCST90199632	rs76501568	T	C	-0.267429	0.02066	0.0587195	5.2548e-06	7099	0.00291332	20.7362
Tartarate levels	GCST90199632	rs77798428	A	G	-0.318661	0.0184793	0.0614021	2.10597e-07	7099	0.00377963	26.9258
Tartarate levels	GCST90199632	rs79983252	A	C	0.236427	0.0301043	0.0486249	1.16058e-06	7099	0.00331922	23.6349
Tartarate levels	GCST90199632	rs9948951	A	G	-0.0971868	0.184827	0.0214343	5.78302e-06	7099	0.00288764	20.5529
Suberate (C8-DC) levels	GCST90199633	rs10008401	C	T	0.0800086	0.609542	0.0170477	2.68944e-06	6902	0.00318114	22.0199
Suberate (C8-DC) levels	GCST90199633	rs11158833	G	A	-0.0922378	0.759084	0.0196709	2.74475e-06	6902	0.00317551	21.9808
Suberate (C8-DC) levels	GCST90199633	rs11705994	T	C	0.218723	0.0297142	0.0493421	9.30183e-06	6902	0.00283886	19.6439
Suberate (C8-DC) levels	GCST90199633	rs117499033	G	A	0.30721	0.0142545	0.0691456	8.87382e-06	6902	0.00285185	19.734
Suberate (C8-DC) levels	GCST90199633	rs140580838	A	G	0.308493	0.0145645	0.0695392	9.15411e-06	6902	0.00284328	19.6746
Suberate (C8-DC) levels	GCST90199633	rs141183746	C	A	0.161019	0.0572184	0.0364413	9.93437e-06	6902	0.00282075	19.5182
Suberate (C8-DC) levels	GCST90199633	rs145406199	A	G	0.37263	0.0101441	0.0837642	8.64482e-06	6902	0.00285904	19.7839
Suberate (C8-DC) levels	GCST90199633	rs146529314	G	T	0.336938	0.0147642	0.0697181	1.34585e-06	6902	0.00337261	23.3498
Suberate (C8-DC) levels	GCST90199633	rs1551619	T	C	-0.0957862	0.230903	0.0197795	1.28083e-06	6902	0.00338631	23.445
Suberate (C8-DC) levels	GCST90199633	rs17738405	C	T	-0.193637	0.0453877	0.0395206	9.60098e-07	6902	0.00346615	23.9996
Suberate (C8-DC) levels	GCST90199633	rs189725310	T	C	-0.167962	0.0547126	0.0363969	3.9362e-06	6902	0.00307596	21.2896
Suberate (C8-DC) levels	GCST90199633	rs191920017	A	G	-0.399312	0.00922782	0.0879247	5.58496e-06	6902	0.00297942	20.6194
Suberate (C8-DC) levels	GCST90199633	rs34357043	G	T	0.266628	0.0233082	0.0551228	1.31829e-06	6902	0.00337835	23.3896
Suberate (C8-DC) levels	GCST90199633	rs35904890	T	C	-0.227287	0.0284364	0.0499103	5.26594e-06	6902	0.00299565	20.7321
Suberate (C8-DC) levels	GCST90199633	rs4689177	T	C	0.108829	0.144896	0.023723	4.48615e-06	6902	0.00303986	21.039
Suberate (C8-DC) levels	GCST90199633	rs4695288	T	C	0.200323	0.965304	0.0453191	9.85766e-06	6902	0.00282291	19.5332
Suberate (C8-DC) levels	GCST90199633	rs539316238	T	C	-0.273918	0.0202821	0.059083	3.54953e-06	6902	0.00310449	21.4877
Suberate (C8-DC) levels	GCST90199633	rs6914551	C	T	-0.366135	0.011276	0.0791195	3.69883e-06	6902	0.00309311	21.4087
Suberate (C8-DC) levels	GCST90199633	rs72777931	A	G	0.336072	0.0147465	0.0690214	1.12109e-06	6902	0.00342321	23.7013
Suberate (C8-DC) levels	GCST90199633	rs7616744	A	G	-0.0876962	0.223816	0.0198179	9.63944e-06	6902	0.00282905	19.5758
Suberate (C8-DC) levels	GCST90199633	rs78440527	G	A	0.199278	0.0359116	0.0447114	8.31185e-06	6902	0.00286985	19.859
Suberate (C8-DC) levels	GCST90199633	rs9313297	G	A	0.0991772	0.172813	0.0219344	6.13931e-06	6902	0.00295333	20.4384
Suberate (C8-DC) levels	GCST90199633	rs9406110	A	G	-0.0894199	0.229681	0.0200898	8.54658e-06	6902	0.00286218	19.8057
5-hydroxylysine levels	GCST90199634	rs1040519	G	A	-0.0818991	0.708369	0.0168315	1.13978e-06	8128	0.00290446	23.6704
5-hydroxylysine levels	GCST90199634	rs10877499	C	T	0.085716	0.212153	0.0188366	5.35153e-06	8128	0.00254115	20.702
5-hydroxylysine levels	GCST90199634	rs115469488	A	G	-0.663355	0.00284936	0.14407	4.13661e-06	8128	0.00260154	21.1952
5-hydroxylysine levels	GCST90199634	rs117462872	G	A	0.286413	0.014046	0.0645828	9.21479e-06	8128	0.0024139	19.6628
5-hydroxylysine levels	GCST90199634	rs12499749	A	G	0.176873	0.0455162	0.0364889	1.25139e-06	8128	0.00288247	23.4906
5-hydroxylysine levels	GCST90199634	rs12901358	C	T	0.070543	0.387751	0.0157671	7.67443e-06	8128	0.0024567	20.0123
5-hydroxylysine levels	GCST90199634	rs1330804	A	G	-0.0735292	0.405292	0.0164301	7.63159e-06	8128	0.00245803	20.0231
5-hydroxylysine levels	GCST90199634	rs139663065	T	C	0.281865	0.0148944	0.0631701	8.11986e-06	8128	0.0024435	19.9045
5-hydroxylysine levels	GCST90199634	rs140233308	T	G	0.320974	0.0116409	0.0719087	8.05839e-06	8128	0.00244529	19.9191
5-hydroxylysine levels	GCST90199634	rs144429282	T	C	0.387083	0.0119106	0.0705729	4.13767e-08	8128	0.0036876	30.0764
5-hydroxylysine levels	GCST90199634	rs1502069	T	C	-0.0811985	0.764257	0.0181157	7.38717e-06	8128	0.00246564	20.0853
5-hydroxylysine levels	GCST90199634	rs17533872	T	C	0.0752854	0.424131	0.0158196	1.94553e-06	8128	0.00277868	22.6425
5-hydroxylysine levels	GCST90199634	rs3885951	G	A	0.578606	0.0990508	0.0249628	7.46543e-119	8128	0.0620009	537.121
5-hydroxylysine levels	GCST90199634	rs55700529	A	G	0.292762	0.0170546	0.0593343	8.05186e-07	8128	0.00298631	24.3395
5-hydroxylysine levels	GCST90199634	rs6495304	A	G	0.266767	0.973048	0.0475445	2.01281e-08	8128	0.00385834	31.4743
5-hydroxylysine levels	GCST90199634	rs73248769	C	T	0.397814	0.00837335	0.0842519	2.33854e-06	8128	0.00273544	22.2892
5-hydroxylysine levels	GCST90199634	rs73429419	T	C	-0.0978899	0.150779	0.0214524	5.03982e-06	8128	0.00255523	20.817
5-hydroxylysine levels	GCST90199634	rs74582811	G	A	0.227003	0.0289046	0.0458676	7.45581e-07	8128	0.00300442	24.4875
5-hydroxylysine levels	GCST90199634	rs75233276	T	C	0.347685	0.00972787	0.0782868	8.94701e-06	8128	0.0024208	19.7191
5-hydroxylysine levels	GCST90199634	rs76751577	A	G	0.322064	0.0116681	0.0713328	6.333e-06	8128	0.00250169	20.3798
5-hydroxylysine levels	GCST90199634	rs78818599	G	T	-0.215533	0.0250279	0.0487937	9.99777e-06	8128	0.00239483	19.5071
5-hydroxylysine levels	GCST90199634	rs9341222	C	T	0.230094	0.0234238	0.0513898	7.55513e-06	8128	0.00246039	20.0424
5-hydroxylysine levels	GCST90199634	rs9559451	C	T	-0.0752947	0.664775	0.0165065	5.07846e-06	8128	0.00255343	20.8023
5-hydroxylysine levels	GCST90199634	rs999856	A	G	-0.215444	0.0257376	0.0485076	8.93524e-06	8128	0.0024211	19.7216
3-phenylpropionate hydrocinnamate levels	GCST90199635	rs10073658	G	A	0.104011	0.136043	0.0231405	6.96524e-06	7925	0.00254278	20.1978
3-phenylpropionate hydrocinnamate levels	GCST90199635	rs112264683	C	T	0.368503	0.00914634	0.0824753	7.89377e-06	7925	0.00251271	19.9583
3-phenylpropionate hydrocinnamate levels	GCST90199635	rs112307471	A	G	-0.238964	0.0250225	0.0506661	2.40006e-06	7925	0.00279907	22.2393
3-phenylpropionate hydrocinnamate levels	GCST90199635	rs112423294	A	G	-0.402137	0.00782144	0.0883872	5.37163e-06	7925	0.00260518	20.6947
3-phenylpropionate hydrocinnamate levels	GCST90199635	rs116511059	T	C	0.400938	0.0094268	0.0799895	5.37602e-07	7925	0.0031602	25.1176
3-phenylpropionate hydrocinnamate levels	GCST90199635	rs12929353	A	G	-0.396283	0.00898891	0.0827237	1.6642e-06	7925	0.00288733	22.9425
3-phenylpropionate hydrocinnamate levels	GCST90199635	rs13283163	A	G	0.170526	0.0526149	0.0347529	9.25742e-07	7925	0.00302888	24.0707
3-phenylpropionate hydrocinnamate levels	GCST90199635	rs141685561	T	C	-0.143423	0.0739347	0.0298661	1.56938e-06	7925	0.00290148	23.0553
3-phenylpropionate hydrocinnamate levels	GCST90199635	rs143985394	G	A	-0.240823	0.0216392	0.0541185	8.59042e-06	7925	0.00249242	19.7968
3-phenylpropionate hydrocinnamate levels	GCST90199635	rs145409686	C	T	-0.550427	0.0041228	0.120275	4.73054e-06	7925	0.00263574	20.9382
3-phenylpropionate hydrocinnamate levels	GCST90199635	rs146175767	T	C	-0.121342	0.0945706	0.0264241	4.38776e-06	7925	0.0026538	21.082
3-phenylpropionate hydrocinnamate levels	GCST90199635	rs147941428	G	A	-0.340237	0.0130043	0.0690333	8.28252e-07	7925	0.00305575	24.2849
3-phenylpropionate hydrocinnamate levels	GCST90199635	rs148153141	G	A	-0.27871	0.0199163	0.0551887	4.41503e-07	7925	0.00320782	25.4974
3-phenylpropionate hydrocinnamate levels	GCST90199635	rs17767728	C	T	0.0909404	0.194635	0.0194777	3.02745e-06	7925	0.00274313	21.7936
3-phenylpropionate hydrocinnamate levels	GCST90199635	rs187719086	T	C	-0.29344	0.0137168	0.0662578	9.47782e-06	7925	0.00246883	19.609
3-phenylpropionate hydrocinnamate levels	GCST90199635	rs191187061	T	C	-0.304207	0.0178844	0.0586874	2.1775e-07	7925	0.00337893	26.862
3-phenylpropionate hydrocinnamate levels	GCST90199635	rs2186671	G	A	-0.0760014	0.448059	0.016068	2.24527e-06	7925	0.00281511	22.3671
3-phenylpropionate hydrocinnamate levels	GCST90199635	rs34927101	T	C	0.294909	0.0178774	0.0587005	5.06156e-07	7925	0.00317477	25.2338
3-phenylpropionate hydrocinnamate levels	GCST90199635	rs4812445	G	A	-0.0994662	0.253933	0.0192108	2.24745e-07	7925	0.00337128	26.801
3-phenylpropionate hydrocinnamate levels	GCST90199635	rs62058082	T	C	-0.105084	0.168677	0.0220071	1.7969e-06	7925	0.0028688	22.7949
3-phenylpropionate hydrocinnamate levels	GCST90199635	rs73478203	G	A	0.0825426	0.230375	0.0184542	7.71921e-06	7925	0.00251809	20.0012
3-phenylpropionate hydrocinnamate levels	GCST90199635	rs74432647	T	C	0.150663	0.0724275	0.0304065	7.23414e-07	7925	0.00308843	24.5454
3-phenylpropionate hydrocinnamate levels	GCST90199635	rs75223710	T	C	-0.219819	0.0257673	0.0494675	8.84241e-06	7925	0.00248548	19.7415
3-phenylpropionate hydrocinnamate levels	GCST90199635	rs77831208	T	C	0.249552	0.0208412	0.0549664	5.62337e-06	7925	0.00259418	20.6071
3-phenylpropionate hydrocinnamate levels	GCST90199635	rs78674307	G	T	-0.150826	0.0557029	0.0340435	9.40626e-06	7925	0.00247065	19.6234
3-phenylpropionate hydrocinnamate levels	GCST90199635	rs79970883	T	C	-0.195098	0.042993	0.03888	5.2225e-07	7925	0.0031672	25.1735
Kynurenine levels	GCST90199636	rs10216901	T	C	-0.092585	0.372432	0.0153069	1.4614e-09	8244	0.0044182	36.5764
Kynurenine levels	GCST90199636	rs10516101	T	C	-0.123617	0.0812102	0.0269608	4.53863e-06	8244	0.00254359	21.0177
Kynurenine levels	GCST90199636	rs10883982	C	A	-0.0787528	0.22765	0.0174501	6.39098e-06	8244	0.00246449	20.3625
Kynurenine levels	GCST90199636	rs116794445	A	G	-0.322608	0.0110504	0.0709539	5.44861e-06	8244	0.00250134	20.6677
Kynurenine levels	GCST90199636	rs17240098	T	G	0.148969	0.0553582	0.0327399	5.36261e-06	8244	0.00250501	20.6982
Kynurenine levels	GCST90199636	rs34519073	A	G	0.071803	0.311375	0.0160729	7.92019e-06	8244	0.00241495	19.9522
Kynurenine levels	GCST90199636	rs4843270	A	C	0.205627	0.265349	0.0165261	1.53431e-35	8244	0.0184332	154.78
Kynurenine levels	GCST90199636	rs55709807	A	G	0.178987	0.0356445	0.0395664	6.07661e-06	8244	0.00247614	20.459
Kynurenine levels	GCST90199636	rs55879891	A	C	0.101148	0.137167	0.0215999	2.83001e-06	8244	0.00265289	21.9233
Kynurenine levels	GCST90199636	rs61825638	T	C	0.130031	0.246402	0.0171027	2.89497e-14	8244	0.00696293	57.7908
Kynurenine levels	GCST90199636	rs6481144	C	A	-0.21192	0.971072	0.0450635	2.56748e-06	8244	0.00267542	22.11
Kynurenine levels	GCST90199636	rs6540080	A	G	-0.107927	0.287217	0.0164258	5.01151e-11	8244	0.00520956	43.162
Kynurenine levels	GCST90199636	rs72761290	A	C	0.135722	0.0752681	0.0286233	2.11975e-06	8244	0.00271982	22.4779
Kynurenine levels	GCST90199636	rs72789484	A	G	-0.144555	0.0546991	0.0325854	9.15605e-06	8244	0.00238148	19.675
Kynurenine levels	GCST90199636	rs79435381	A	G	-0.166018	0.0418438	0.0368091	6.4752e-06	8244	0.00246145	20.3374
Kynurenine levels	GCST90199636	rs9821445	C	T	0.0994985	0.147783	0.0206581	1.46142e-06	8244	0.00280604	23.1925
Kynurenine levels	GCST90199636	rs9933330	T	C	-0.103406	0.180459	0.0193124	8.58377e-08	8244	0.00346556	28.6625
Kynurenine levels	GCST90199636	rs9988529	C	T	-0.180183	0.042129	0.036929	1.06523e-06	8244	0.0028794	23.8006
N-acetylglutamate levels	GCST90199637	rs10168931	A	G	0.123014	0.224014	0.0183105	1.83992e-11	7802	0.00575172	45.1229
N-acetylglutamate levels	GCST90199637	rs10762589	T	C	-0.0883667	0.752636	0.017702	5.97844e-07	7802	0.00318377	24.9127
N-acetylglutamate levels	GCST90199637	rs10854172	C	T	0.116341	0.187765	0.01969	3.44954e-09	7802	0.00445481	34.903
N-acetylglutamate levels	GCST90199637	rs10872573	C	T	-0.0805091	0.723072	0.0174765	4.09071e-06	7802	0.00271266	21.2163
N-acetylglutamate levels	GCST90199637	rs10957056	C	A	0.087937	0.191407	0.0197421	8.41709e-06	7802	0.00253657	19.8356
N-acetylglutamate levels	GCST90199637	rs116233634	G	A	0.279475	0.0158761	0.0616153	5.73854e-06	7802	0.00263002	20.5683
N-acetylglutamate levels	GCST90199637	rs12070599	A	G	-0.0833283	0.31028	0.0173446	1.55314e-06	7802	0.00294963	23.0752
N-acetylglutamate levels	GCST90199637	rs148804382	A	C	0.395956	0.0103166	0.0769657	2.68117e-07	7802	0.00338083	26.4599
N-acetylglutamate levels	GCST90199637	rs148895950	G	T	-0.297994	0.0133051	0.0670282	8.75659e-06	7802	0.00252694	19.7601
N-acetylglutamate levels	GCST90199637	rs186654219	A	G	0.36491	0.0103212	0.0767441	1.98548e-06	7802	0.00288947	22.6032
N-acetylglutamate levels	GCST90199637	rs187543759	C	T	-0.329606	0.0110081	0.0734255	7.15653e-06	7802	0.00257614	20.1458
N-acetylglutamate levels	GCST90199637	rs2265815	G	A	0.0912856	0.820119	0.0200603	5.35021e-06	7802	0.00264711	20.7023
N-acetylglutamate levels	GCST90199637	rs2803552	C	T	-0.205145	0.96381	0.0419759	1.02278e-06	7802	0.00305203	23.8787
N-acetylglutamate levels	GCST90199637	rs28690110	T	C	-0.0796679	0.256755	0.017735	7.05164e-06	7802	0.00257974	20.174
N-acetylglutamate levels	GCST90199637	rs4336667	A	G	-0.0726878	0.567883	0.0157023	3.67215e-06	7802	0.00273905	21.4232
N-acetylglutamate levels	GCST90199637	rs60665648	C	T	-0.261085	0.0195022	0.0554528	2.49863e-06	7802	0.00283321	22.1618
N-acetylglutamate levels	GCST90199637	rs7154858	C	T	0.0944413	0.155615	0.0212157	8.52813e-06	7802	0.00253339	19.8106
N-acetylglutamate levels	GCST90199637	rs76105072	C	T	0.178385	0.0402336	0.0390113	4.81571e-06	7802	0.00267281	20.9038
N-acetylglutamate levels	GCST90199637	rs79132971	A	C	0.132736	0.0725952	0.0296366	7.50724e-06	7802	0.00256448	20.0544
Glycerol 3-phosphate levels	GCST90199638	rs10521085	T	C	-0.113394	0.108586	0.0249262	5.38568e-06	8201	0.00251714	20.6901
Glycerol 3-phosphate levels	GCST90199638	rs113971921	T	C	0.0971709	0.166028	0.0213914	5.5584e-06	8201	0.00250978	20.6295
Glycerol 3-phosphate levels	GCST90199638	rs118152300	T	G	0.167422	0.0451781	0.0374675	7.87849e-06	8201	0.00242881	19.9623
Glycerol 3-phosphate levels	GCST90199638	rs118174096	T	C	-0.281275	0.0158449	0.06139	4.6107e-06	8201	0.00255323	20.9875
Glycerol 3-phosphate levels	GCST90199638	rs12770630	T	C	-0.115058	0.12587	0.0235144	9.92606e-07	8201	0.00291094	23.9365
Glycerol 3-phosphate levels	GCST90199638	rs143671553	G	A	-0.236422	0.0235791	0.0500149	2.27834e-06	8201	0.00271724	22.3394
Glycerol 3-phosphate levels	GCST90199638	rs149000340	T	C	-0.283142	0.0174881	0.059454	1.91329e-06	8201	0.00275791	22.6746
Glycerol 3-phosphate levels	GCST90199638	rs149344982	A	G	0.321236	0.0133024	0.0677323	2.10864e-06	8201	0.00273527	22.488
Glycerol 3-phosphate levels	GCST90199638	rs162416	G	T	0.0765529	0.289002	0.0172667	9.26914e-06	8201	0.0023911	19.6516
Glycerol 3-phosphate levels	GCST90199638	rs16840029	A	G	0.170339	0.0445551	0.0376776	6.15552e-06	8201	0.00248607	20.4341
Glycerol 3-phosphate levels	GCST90199638	rs337370	T	C	-0.0731129	0.519666	0.0158083	3.74668e-06	8201	0.00260147	21.3851
Glycerol 3-phosphate levels	GCST90199638	rs3750309	G	T	0.0779824	0.455985	0.015705	6.85374e-07	8201	0.00299741	24.6497
Glycerol 3-phosphate levels	GCST90199638	rs4709324	C	T	-0.0959369	0.171541	0.0210023	4.92582e-06	8201	0.00253786	20.8608
Glycerol 3-phosphate levels	GCST90199638	rs537609697	G	A	-0.424592	0.00853513	0.0873416	1.16631e-06	8201	0.00287333	23.6263
Glycerol 3-phosphate levels	GCST90199638	rs56704741	C	T	-0.104833	0.344183	0.0165102	2.15937e-10	8201	0.00489209	40.3075
Glycerol 3-phosphate levels	GCST90199638	rs6945869	T	C	-0.18358	0.0389125	0.0411328	8.07826e-06	8201	0.002423	19.9144
Glycerol 3-phosphate levels	GCST90199638	rs72650882	C	T	0.193643	0.0394383	0.0400346	1.31888e-06	8201	0.00284465	23.3898
Glycerol 3-phosphate levels	GCST90199638	rs72852030	T	C	0.269297	0.0168581	0.0591747	5.34198e-06	8201	0.002519	20.7055
Glycerol 3-phosphate levels	GCST90199638	rs7319463	A	G	-0.217628	0.0285504	0.0465571	2.94778e-06	8201	0.00265727	21.845
Glycerol 3-phosphate levels	GCST90199638	rs74622263	G	A	-0.148881	0.0567904	0.0334532	8.57032e-06	8201	0.00240929	19.8015
Glycerol 3-phosphate levels	GCST90199638	rs75198564	G	A	0.0914908	0.180152	0.0201541	5.63715e-06	8201	0.00250652	20.6026
Glycerol 3-phosphate levels	GCST90199638	rs79393239	T	C	-0.213038	0.0279306	0.0470789	6.03565e-06	8201	0.00249064	20.4718
Glycerol 3-phosphate levels	GCST90199638	rs7968044	C	A	-0.0992173	0.140581	0.022321	8.78797e-06	8201	0.00240345	19.7534
Imidazole lactate levels	GCST90199639	rs10277377	T	C	0.116516	0.0950995	0.0256952	5.77319e-06	8256	0.00248438	20.5571
Imidazole lactate levels	GCST90199639	rs10774021	T	C	0.194878	0.651353	0.0158871	1.37213e-34	8256	0.0178988	150.429
Imidazole lactate levels	GCST90199639	rs11076256	T	C	0.714384	0.0774033	0.0271182	6.11518e-153	8256	0.077539	693.804
Imidazole lactate levels	GCST90199639	rs11672362	T	C	0.184489	0.0352009	0.0415283	8.89242e-06	8256	0.00238477	19.7309
Imidazole lactate levels	GCST90199639	rs116793365	G	A	-0.300561	0.0127972	0.0670653	7.40785e-06	8256	0.00242686	20.08
Imidazole lactate levels	GCST90199639	rs12601778	T	C	-0.107145	0.434368	0.0153104	2.59273e-12	8256	0.00589702	48.9627
Imidazole lactate levels	GCST90199639	rs143277630	T	C	-0.312217	0.0475578	0.0355437	1.57688e-18	8256	0.0092593	77.1405
Imidazole lactate levels	GCST90199639	rs1441770	A	G	-0.0757838	0.399513	0.0157461	1.48783e-06	8256	0.00279782	23.158
Imidazole lactate levels	GCST90199639	rs145281230	G	A	-0.439015	0.0105506	0.0738951	2.8318e-09	8256	0.00425701	35.2876
Imidazole lactate levels	GCST90199639	rs146849590	C	A	-0.504435	0.00444851	0.114153	9.9186e-06	8256	0.00235961	19.5223
Imidazole lactate levels	GCST90199639	rs148327605	T	C	0.137958	0.0658858	0.0306471	6.74724e-06	8256	0.00244839	20.2586
Imidazole lactate levels	GCST90199639	rs149262976	C	T	0.405513	0.00729306	0.0885376	4.64715e-06	8256	0.00253444	20.9724
Imidazole lactate levels	GCST90199639	rs150565193	T	C	-0.248798	0.0195122	0.0546598	5.32028e-06	8256	0.00250322	20.7135
Imidazole lactate levels	GCST90199639	rs2315488	A	G	-0.0871675	0.220711	0.0184136	2.20296e-06	8256	0.00270698	22.4041
Imidazole lactate levels	GCST90199639	rs3765719	C	T	0.126601	0.0864132	0.0281066	6.65872e-06	8256	0.00245144	20.2839
Imidazole lactate levels	GCST90199639	rs4150575	T	C	0.107027	0.688358	0.0165673	1.04616e-10	8256	0.00502949	41.7232
Imidazole lactate levels	GCST90199639	rs490379	C	A	-0.133215	0.136264	0.0219505	1.28793e-09	8256	0.00444135	36.8224
Imidazole lactate levels	GCST90199639	rs61774831	A	C	0.317674	0.0119251	0.0703736	6.35844e-06	8256	0.00246209	20.3722
Imidazole lactate levels	GCST90199639	rs61798917	A	G	0.0769112	0.382142	0.0155656	7.76861e-07	8256	0.00294846	24.4086
Imidazole lactate levels	GCST90199639	rs72933650	T	C	0.132911	0.0722807	0.0300497	9.73273e-06	8256	0.00236398	19.5585
Imidazole lactate levels	GCST90199639	rs72943057	C	T	-0.219653	0.0234716	0.0494957	9.08721e-06	8256	0.00237977	19.6895
Imidazole lactate levels	GCST90199639	rs7530513	A	G	0.397623	0.50267	0.0144873	7.70378e-166	8256	0.0836136	753.118
Imidazole lactate levels	GCST90199639	rs7563086	T	C	0.14342	0.0697089	0.0297498	1.42921e-06	8256	0.00280712	23.2352
Imidazole lactate levels	GCST90199639	rs9878908	T	C	-0.086292	0.795375	0.0187632	4.24526e-06	8256	0.00255533	21.1457
4-guanidinobutanoate levels	GCST90199640	rs112807038	T	C	0.185925	0.0345951	0.0407482	5.04797e-06	8144	0.00254984	20.8138
4-guanidinobutanoate levels	GCST90199640	rs114708452	T	C	0.193902	0.0385138	0.039056	6.8796e-07	8144	0.00301744	24.6424
4-guanidinobutanoate levels	GCST90199640	rs11580678	T	G	-0.0749203	0.329111	0.0161818	3.65841e-06	8144	0.00262522	21.4308
4-guanidinobutanoate levels	GCST90199640	rs11787780	T	C	0.0743765	0.285195	0.0165161	6.69172e-06	8144	0.00248393	20.2745
4-guanidinobutanoate levels	GCST90199640	rs140527149	C	A	-0.459947	0.550523	0.0140263	1e-200	8144	0.116636	1075.04
4-guanidinobutanoate levels	GCST90199640	rs140852306	T	C	-0.128618	0.0768229	0.0280679	4.59712e-06	8144	0.00257174	20.9931
4-guanidinobutanoate levels	GCST90199640	rs150629268	T	G	0.220045	0.0254143	0.0478751	4.30212e-06	8144	0.00258726	21.1201
4-guanidinobutanoate levels	GCST90199640	rs151040866	A	G	-0.159233	0.0549247	0.0326279	1.05939e-06	8144	0.00291596	23.8112
4-guanidinobutanoate levels	GCST90199640	rs45622433	A	G	-0.392152	0.00786531	0.0846735	3.63311e-06	8144	0.00262684	21.4441
4-guanidinobutanoate levels	GCST90199640	rs57389554	A	G	-0.14118	0.0592876	0.0313033	6.48089e-06	8144	0.00249141	20.3357
4-guanidinobutanoate levels	GCST90199640	rs61287921	A	G	-0.307334	0.0120779	0.06837	6.95176e-06	8144	0.002475	20.2015
4-guanidinobutanoate levels	GCST90199640	rs61991622	A	G	0.139752	0.0647691	0.0309457	6.30045e-06	8144	0.00249799	20.3896
4-guanidinobutanoate levels	GCST90199640	rs706151	G	A	0.0669338	0.467889	0.0149986	8.09437e-06	8144	0.00243944	19.9105
4-guanidinobutanoate levels	GCST90199640	rs72632963	C	T	-0.272225	0.0149686	0.0611352	8.47468e-06	8144	0.00242873	19.8229
4-guanidinobutanoate levels	GCST90199640	rs7380998	G	A	-0.179866	0.961782	0.0385778	3.12531e-06	8144	0.00266212	21.7328
4-guanidinobutanoate levels	GCST90199640	rs77951681	C	T	0.101923	0.138948	0.021744	2.76668e-06	8144	0.00269065	21.9664
4-guanidinobutanoate levels	GCST90199640	rs7969761	T	C	0.0903542	0.545855	0.0151665	2.56147e-09	8144	0.0043391	35.4829
Glucuronate levels	GCST90199641	rs10898981	C	A	0.0773381	0.678023	0.0164678	2.64893e-06	7988	0.00275347	22.0499
Glucuronate levels	GCST90199641	rs111273747	G	A	0.349979	0.010158	0.0761519	4.31095e-06	7988	0.00263717	21.1161
Glucuronate levels	GCST90199641	rs116932970	C	A	0.16785	0.042454	0.0379049	9.50326e-06	7988	0.00244878	19.6039
Glucuronate levels	GCST90199641	rs117910752	G	A	0.185814	0.0415035	0.0381401	1.10542e-06	7988	0.00296256	23.7293
Glucuronate levels	GCST90199641	rs12050756	G	A	0.199795	0.0314485	0.0437976	5.07208e-06	7988	0.00259837	20.8046
Glucuronate levels	GCST90199641	rs12092559	T	G	-0.106219	0.118985	0.0234488	5.9031e-06	7988	0.00256219	20.5142
Glucuronate levels	GCST90199641	rs140946796	G	T	0.373006	0.00899371	0.0808908	4.00306e-06	7988	0.00265485	21.2581
Glucuronate levels	GCST90199641	rs141615044	A	C	0.336958	0.010653	0.0744002	5.92643e-06	7988	0.00256125	20.5066
Glucuronate levels	GCST90199641	rs150551895	T	C	0.264587	0.0176136	0.0586271	6.39044e-06	7988	0.00254329	20.3625
Glucuronate levels	GCST90199641	rs1561398	T	C	-0.0832245	0.252229	0.0178383	3.07873e-06	7988	0.00271754	21.7614
Glucuronate levels	GCST90199641	rs189957470	T	C	-0.288782	0.0160574	0.0611897	2.36482e-06	7988	0.00278059	22.2677
Glucuronate levels	GCST90199641	rs62391856	T	C	0.0882028	0.215529	0.0192251	4.47738e-06	7988	0.00262813	21.0435
Glucuronate levels	GCST90199641	rs6539427	C	T	-0.0846334	0.220234	0.0184289	4.38124e-06	7988	0.00263331	21.0851
Glucuronate levels	GCST90199641	rs7510321	C	T	0.0811601	0.771942	0.0183015	9.22398e-06	7988	0.00245587	19.6609
Glucuronate levels	GCST90199641	rs9491556	T	C	0.419107	0.00679673	0.0935382	7.44346e-06	7988	0.00250694	20.0707
Ribitol levels	GCST90199642	rs111422112	C	T	0.342769	0.010822	0.075336	5.36802e-06	8128	0.00254044	20.6962
Ribitol levels	GCST90199642	rs111534509	A	G	0.157601	0.0533091	0.034992	6.67078e-06	8128	0.00248951	20.2803
Ribitol levels	GCST90199642	rs115232717	G	A	-0.516457	0.0059106	0.0995462	2.12436e-07	8128	0.00330065	26.9099
Ribitol levels	GCST90199642	rs117035597	A	C	-0.164258	0.0453645	0.0368759	8.41487e-06	8128	0.00243515	19.8363
Ribitol levels	GCST90199642	rs117587050	C	T	0.301156	0.015144	0.0631777	1.87162e-06	8128	0.00278779	22.7169
Ribitol levels	GCST90199642	rs12144476	C	T	0.222626	0.0264037	0.0482583	3.96485e-06	8128	0.00261149	21.2765
Ribitol levels	GCST90199642	rs12625462	A	G	0.100419	0.141742	0.0222218	6.21488e-06	8128	0.00250611	20.4158
Ribitol levels	GCST90199642	rs1420467	A	G	0.0920482	0.792493	0.0191097	1.45859e-06	8128	0.00284643	23.1962
Ribitol levels	GCST90199642	rs142220999	T	C	0.334271	0.0109313	0.0744908	7.20911e-06	8128	0.00247135	20.1319
Ribitol levels	GCST90199642	rs144424724	T	C	-0.331572	0.0110974	0.0738799	7.18982e-06	8128	0.00247198	20.1371
Ribitol levels	GCST90199642	rs145095548	C	A	0.524916	0.00468731	0.112951	3.363e-06	8128	0.00265011	21.592
Ribitol levels	GCST90199642	rs183901354	T	C	-0.901248	0.00166482	0.188913	1.83581e-06	8128	0.00279233	22.754
Ribitol levels	GCST90199642	rs186730428	G	A	-0.0721017	0.377822	0.0158572	5.44296e-06	8128	0.00253718	20.6696
Ribitol levels	GCST90199642	rs2744764	T	C	0.117358	0.0960564	0.0259235	5.98024e-06	8128	0.00251513	20.4895
Ribitol levels	GCST90199642	rs34552467	C	A	0.0748839	0.329207	0.0166187	6.60635e-06	8128	0.00249181	20.2991
Ribitol levels	GCST90199642	rs3845611	G	T	-0.104901	0.13437	0.0226947	3.79543e-06	8128	0.00262172	21.3601
Ribitol levels	GCST90199642	rs60688348	C	A	0.0788168	0.263264	0.0175391	6.99747e-06	8128	0.00247834	20.1891
Ribitol levels	GCST90199642	rs7252227	T	G	-0.0705068	0.581229	0.0155659	5.90998e-06	8128	0.00251788	20.5119
Ribitol levels	GCST90199642	rs72688441	A	G	-0.603321	0.0538338	0.0335227	2.04224e-72	8128	0.0383234	323.826
Ribitol levels	GCST90199642	rs72722075	T	C	-0.141262	0.123722	0.0235479	1.98631e-09	8128	0.00440802	35.9782
Ribitol levels	GCST90199642	rs73217598	A	G	0.307856	0.0144704	0.0648737	2.08033e-06	8128	0.00276295	22.5139
Ribitol levels	GCST90199642	rs73248229	G	T	-0.190145	0.0358819	0.0417423	5.23327e-06	8128	0.0025464	20.7448
Ribitol levels	GCST90199642	rs73317157	A	G	-0.122647	0.0875741	0.0273357	7.23375e-06	8128	0.00247056	20.1255
Ribitol levels	GCST90199642	rs74995512	A	G	-0.331117	0.0113902	0.0720991	4.37895e-06	8128	0.00258818	21.0861
Ribitol levels	GCST90199642	rs77703857	T	C	0.191571	0.0350223	0.0432535	9.46597e-06	8128	0.00240761	19.6115
Ribitol levels	GCST90199642	rs77987208	C	T	-0.117677	0.132946	0.0227397	2.27943e-07	8128	0.00328399	26.7736
Ribitol levels	GCST90199642	rs7903429	T	C	0.0970626	0.170385	0.0205295	2.268e-06	8128	0.00274265	22.3481
Ribitol levels	GCST90199642	rs80012250	G	A	-0.164302	0.0478994	0.0363521	6.19202e-06	8128	0.00250699	20.423
Glycodeoxycholate levels	GCST90199643	rs115155467	G	A	-0.460446	0.00815257	0.0942028	1.0196e-06	6877	0.00346198	23.8838
Glycodeoxycholate levels	GCST90199643	rs115480587	G	A	-0.243568	0.024909	0.0535613	5.42975e-06	6877	0.00299802	20.6734
Glycodeoxycholate levels	GCST90199643	rs13101279	A	G	0.0770005	0.608785	0.0172893	8.44267e-06	6877	0.00287596	19.8292
Glycodeoxycholate levels	GCST90199643	rs146174820	A	G	-0.286214	0.0197154	0.0611534	2.86509e-06	6877	0.00317512	21.8985
Glycodeoxycholate levels	GCST90199643	rs2155345	T	G	-0.0810837	0.318609	0.0182146	8.52414e-06	6877	0.00287329	19.8108
Glycodeoxycholate levels	GCST90199643	rs2290258	C	A	0.124683	0.106372	0.0274227	5.44905e-06	6877	0.00299703	20.6665
Glycodeoxycholate levels	GCST90199643	rs2351511	T	C	0.322661	0.985905	0.0724084	8.3451e-06	6877	0.00287915	19.8513
Glycodeoxycholate levels	GCST90199643	rs55917677	T	C	0.0908851	0.234824	0.0199131	5.01701e-06	6877	0.00301992	20.8248
Glycodeoxycholate levels	GCST90199643	rs60930884	G	T	-0.127602	0.0979532	0.028606	8.16974e-06	6877	0.00288501	19.8918
Glycodeoxycholate levels	GCST90199643	rs62448268	A	G	0.0953227	0.206154	0.0205955	3.68649e-06	6877	0.00310526	21.4152
Glycodeoxycholate levels	GCST90199643	rs73153108	T	C	0.230561	0.027794	0.0515713	7.7958e-06	6877	0.00289798	19.9816
Glycodeoxycholate levels	GCST90199643	rs7403557	G	A	0.101229	0.731422	0.019175	1.29754e-07	6877	0.0040363	27.862
Glycodeoxycholate levels	GCST90199643	rs74927400	T	C	0.330046	0.0157956	0.0678883	1.16438e-06	6877	0.00342507	23.6283
Glycodeoxycholate levels	GCST90199643	rs7687207	G	A	0.0783161	0.548944	0.0172861	5.88215e-06	6877	0.00297588	20.5202
Glycodeoxycholate levels	GCST90199643	rs76962381	T	C	-0.10889	0.207403	0.0207547	1.55001e-07	6877	0.00398666	27.518
Glycodeoxycholate levels	GCST90199643	rs80078071	A	G	0.0973519	0.191709	0.0216891	7.17216e-06	6877	0.00292103	20.1409
Glycodeoxycholate levels	GCST90199643	rs9514591	C	T	-0.0820086	0.299417	0.0184498	8.79046e-06	6877	0.00286477	19.7519
Theobromine levels	GCST90199644	rs113666924	A	G	-0.199128	0.0343297	0.043086	3.80707e-06	8137	0.00261812	21.3543
Theobromine levels	GCST90199644	rs11653172	G	A	-0.0719812	0.507309	0.0161773	8.6063e-06	8137	0.0024272	19.7934
Theobromine levels	GCST90199644	rs11657948	A	G	0.119169	0.0951605	0.026931	9.6448e-06	8137	0.00240057	19.5756
Theobromine levels	GCST90199644	rs116892987	A	G	-0.329003	0.0122552	0.0711461	3.758e-06	8137	0.00262116	21.3792
Theobromine levels	GCST90199644	rs117966480	C	A	-0.322677	0.0145231	0.0654721	8.28759e-07	8137	0.00297622	24.2838
Theobromine levels	GCST90199644	rs12431055	T	C	0.128412	0.0798941	0.0287893	8.17999e-06	8137	0.00243907	19.8903
Theobromine levels	GCST90199644	rs12549440	T	C	0.0794261	0.34769	0.0165038	1.48987e-06	8137	0.00283831	23.1554
Theobromine levels	GCST90199644	rs13065149	T	G	-0.0774221	0.416893	0.0160933	1.50311e-06	8137	0.00283623	23.1384
Theobromine levels	GCST90199644	rs139776	T	C	-0.0834689	0.332129	0.0169698	8.7129e-07	8137	0.00296444	24.1874
Theobromine levels	GCST90199644	rs144661998	A	G	0.0958879	0.159529	0.0213092	6.80036e-06	8137	0.00248227	20.2435
Theobromine levels	GCST90199644	rs147824813	G	T	0.298848	0.0136067	0.0673004	8.9747e-06	8137	0.00241741	19.7133
Theobromine levels	GCST90199644	rs150576152	G	A	0.207064	0.0301517	0.0456525	5.7426e-06	8137	0.00252185	20.5671
Theobromine levels	GCST90199644	rs2529273	T	C	0.101541	0.726808	0.0178971	1.39856e-08	8137	0.00394038	32.1818
Theobromine levels	GCST90199644	rs35155698	C	T	0.0750576	0.300798	0.0169732	9.77406e-06	8137	0.00239748	19.5504
Theobromine levels	GCST90199644	rs56113850	C	T	-0.105914	0.576193	0.0155754	1.04562e-11	8137	0.00565071	46.2298
Theobromine levels	GCST90199644	rs62205691	A	G	-0.282897	0.0153181	0.0634126	8.15002e-06	8137	0.00243995	19.8975
Theobromine levels	GCST90199644	rs62462718	A	G	-0.0777005	0.317824	0.0173769	7.76761e-06	8137	0.00245117	19.9892
Theobromine levels	GCST90199644	rs6497692	T	C	0.0748062	0.431385	0.0156289	1.69789e-06	8137	0.00280759	22.904
Theobromine levels	GCST90199644	rs6569661	G	A	-0.0859588	0.726404	0.0178126	1.39498e-06	8137	0.00285378	23.2819
Theobromine levels	GCST90199644	rs6669746	A	G	0.0701676	0.483722	0.0154489	5.57445e-06	8137	0.0025288	20.6239
Theobromine levels	GCST90199644	rs6878843	T	G	0.11814	0.0981603	0.0259449	5.27622e-06	8137	0.00254168	20.7292
Theobromine levels	GCST90199644	rs7485735	C	T	-0.0794824	0.686925	0.0175283	5.77336e-06	8137	0.00252059	20.5568
Theobromine levels	GCST90199644	rs79880362	T	C	0.146943	0.0745231	0.0295016	6.33111e-07	8137	0.00303963	24.8028
Quinate levels	GCST90199645	rs112388569	T	C	-0.298781	0.0132667	0.0671713	8.66557e-06	8200	0.00240701	19.7803
Quinate levels	GCST90199645	rs114371828	T	C	-0.267108	0.0166605	0.0601557	8.98427e-06	8200	0.00239863	19.7113
Quinate levels	GCST90199645	rs115520044	A	G	0.330168	0.0166095	0.0606751	5.28093e-08	8200	0.00359807	29.6035
Quinate levels	GCST90199645	rs116020639	C	T	-0.316022	0.0157528	0.0623683	4.04057e-07	8200	0.0031213	25.6685
Quinate levels	GCST90199645	rs145444661	T	C	-0.329336	0.0131884	0.0679412	1.25107e-06	8200	0.0028573	23.4912
Quinate levels	GCST90199645	rs1594297	A	G	0.224925	0.974516	0.0505211	8.50366e-06	8200	0.00241139	19.8164
Quinate levels	GCST90199645	rs183574340	A	G	-0.415375	0.00850881	0.0834702	6.48022e-07	8200	0.00301089	24.7578
Quinate levels	GCST90199645	rs186185553	T	C	-0.255397	0.0190144	0.0568661	7.08223e-06	8200	0.00245383	20.166
Quinate levels	GCST90199645	rs2108740	A	C	-0.169235	0.0446539	0.0373631	5.91354e-06	8200	0.00249572	20.5111
Quinate levels	GCST90199645	rs34099891	T	G	-0.0824109	0.26108	0.0174244	2.24925e-06	8200	0.00272055	22.3639
Quinate levels	GCST90199645	rs4148714	C	A	-0.125867	0.0913027	0.027082	3.35762e-06	8200	0.00262728	21.5952
Quinate levels	GCST90199645	rs553719	C	T	0.147306	0.937921	0.0328968	7.54079e-06	8200	0.00243927	20.046
Quinate levels	GCST90199645	rs5997787	C	T	0.0735554	0.55684	0.0159581	4.04072e-06	8200	0.00258422	21.2403
Quinate levels	GCST90199645	rs73202647	C	T	-0.109072	0.121515	0.0238233	4.68646e-06	8200	0.00254976	20.9564
Quinate levels	GCST90199645	rs73328382	A	C	-0.490215	0.00586941	0.101636	1.41227e-06	8200	0.00282901	23.258
Quinate levels	GCST90199645	rs76051019	A	G	-0.23203	0.0258336	0.0487058	1.89885e-06	8200	0.00276002	22.6893
Quinate levels	GCST90199645	rs77082173	T	C	0.201076	0.030454	0.0453441	9.23095e-06	8200	0.00239235	19.6595
Gentisate levels	GCST90199646	rs10097464	C	T	-0.0715199	0.441401	0.015626	4.71698e-06	8013	0.00260753	20.9435
Gentisate levels	GCST90199646	rs1010664	C	T	0.200004	0.0324447	0.0431905	3.64356e-06	8013	0.00266898	21.4384
Gentisate levels	GCST90199646	rs10153505	G	T	-0.109387	0.854558	0.02296	1.89575e-06	8013	0.00282465	22.6923
Gentisate levels	GCST90199646	rs1041350	C	T	0.0994006	0.162725	0.0208627	1.8932e-06	8013	0.00282497	22.6949
Gentisate levels	GCST90199646	rs113812650	T	C	-0.420894	0.00708375	0.0921	4.87808e-06	8013	0.00259956	20.8794
Gentisate levels	GCST90199646	rs117167763	T	C	0.594305	0.00338685	0.13274	7.56251e-06	8013	0.00249537	20.0404
Gentisate levels	GCST90199646	rs12471344	A	G	-0.204526	0.0351109	0.0425454	1.53017e-06	8013	0.00287572	23.1038
Gentisate levels	GCST90199646	rs147503040	A	G	0.240882	0.0254653	0.0486921	7.53505e-07	8013	0.00304489	24.4671
Gentisate levels	GCST90199646	rs187258635	T	C	-0.236251	0.0215081	0.0532573	9.16358e-06	8013	0.00244979	19.6735
Gentisate levels	GCST90199646	rs2833465	T	C	-0.110209	0.12614	0.023061	1.76156e-06	8013	0.00284215	22.8333
Gentisate levels	GCST90199646	rs367715	G	A	0.0721685	0.348675	0.0160673	7.0676e-06	8013	0.00251144	20.1698
Gentisate levels	GCST90199646	rs375709482	T	C	-0.273576	0.0191874	0.0557177	9.10581e-07	8013	0.00299964	24.1025
Gentisate levels	GCST90199646	rs3861695	T	C	-0.0760413	0.683305	0.0169127	6.92059e-06	8013	0.00251642	20.2099
Gentisate levels	GCST90199646	rs522708	G	A	-0.0822705	0.283475	0.0169917	1.28672e-06	8013	0.0029171	23.4372
Gentisate levels	GCST90199646	rs62362979	G	A	0.273101	0.0161857	0.0610391	7.66985e-06	8013	0.00249202	20.0134
Gentisate levels	GCST90199646	rs62621664	T	G	0.265359	0.0182409	0.0575444	4.00005e-06	8013	0.00264676	21.2595
Gentisate levels	GCST90199646	rs72645867	A	G	0.162441	0.0602902	0.0331451	9.53955e-07	8013	0.00298853	24.0129
Gentisate levels	GCST90199646	rs72824920	C	T	0.192917	0.0442895	0.0371937	2.13916e-07	8013	0.0033462	26.8964
Gentisate levels	GCST90199646	rs72950259	G	T	0.409958	0.00712767	0.0917044	7.80613e-06	8013	0.00248783	19.9797
Gentisate levels	GCST90199646	rs73217253	A	G	-0.160981	0.0584083	0.0328036	9.2284e-07	8013	0.00299646	24.0767
Gentisate levels	GCST90199646	rs75476920	C	T	-0.0942693	0.15625	0.0212045	8.75949e-06	8013	0.00246048	19.7595
Gentisate levels	GCST90199646	rs76930336	A	C	-0.202699	0.0324797	0.0432874	2.83225e-06	8013	0.00272897	21.9216
Gentisate levels	GCST90199646	rs77091748	T	C	0.25787	0.0181761	0.0580381	8.86671e-06	8013	0.0024576	19.7364
Gentisate levels	GCST90199646	rs77380220	A	G	0.222387	0.0258828	0.0486142	4.77297e-06	8013	0.00260474	20.9211
Gentisate levels	GCST90199646	rs79188489	T	G	0.343904	0.0106531	0.0751315	4.70886e-06	8013	0.00260796	20.947
Gentisate levels	GCST90199646	rs9572022	G	A	-0.0758655	0.568464	0.0155994	1.154e-06	8013	0.00294305	23.6464
Gentisate levels	GCST90199646	rs9959080	A	G	-0.0926697	0.807333	0.0194371	1.86358e-06	8013	0.0028287	22.725
Theophylline levels	GCST90199647	rs10902695	T	C	-0.0834655	0.274212	0.018084	3.9229e-06	7822	0.00271598	21.2968
Theophylline levels	GCST90199647	rs115520044	A	G	0.322722	0.016898	0.0619626	1.90536e-07	7822	0.00345602	27.1198
Theophylline levels	GCST90199647	rs116572946	T	C	-0.278367	0.0176742	0.060805	4.694e-06	7822	0.00267225	20.953
Theophylline levels	GCST90199647	rs116926604	C	T	-0.276332	0.0187757	0.0591917	3.03525e-06	7822	0.00277853	21.7886
Theophylline levels	GCST90199647	rs12259905	T	C	0.155223	0.0731332	0.0305894	3.88709e-07	7822	0.00328114	25.743
Theophylline levels	GCST90199647	rs1388182	T	C	-0.155876	0.0561395	0.0349153	8.02918e-06	7822	0.00254158	19.9258
Theophylline levels	GCST90199647	rs149370966	A	G	-0.270438	0.0180128	0.0600696	6.72911e-06	7822	0.00258455	20.2635
Theophylline levels	GCST90199647	rs17428030	G	A	0.136372	0.0811424	0.0301283	5.99992e-06	7822	0.00261245	20.4828
Theophylline levels	GCST90199647	rs180968112	A	G	-0.313019	0.0133062	0.0708522	9.96551e-06	7822	0.00248906	19.513
Theophylline levels	GCST90199647	rs2245730	C	A	-0.0787472	0.435058	0.0162537	1.26685e-06	7822	0.0029919	23.4668
Theophylline levels	GCST90199647	rs4615950	T	C	-0.0738501	0.399028	0.0164924	7.54096e-06	7822	0.00255685	20.0458
Theophylline levels	GCST90199647	rs643104	C	T	-0.0815481	0.336783	0.017458	2.99589e-06	7822	0.00278171	21.8136
Theophylline levels	GCST90199647	rs72793907	G	A	-0.274555	0.0174664	0.0606691	6.02668e-06	7822	0.00261138	20.4745
Theophylline levels	GCST90199647	rs7323950	G	A	-0.0792948	0.669651	0.0174912	5.80379e-06	7822	0.00262055	20.5466
Theophylline levels	GCST90199647	rs74069834	G	A	-0.270594	0.0173385	0.0611119	9.51795e-06	7822	0.00250023	19.6008
Theophylline levels	GCST90199647	rs74526939	G	A	-0.20014	0.0338003	0.0441667	5.85782e-06	7822	0.00261831	20.529
Theophylline levels	GCST90199647	rs75095637	C	A	0.140865	0.0721271	0.0309814	5.44768e-06	7822	0.00263597	20.6677
Theophylline levels	GCST90199647	rs75723819	A	C	-0.211336	0.0308404	0.0468234	6.37754e-06	7822	0.00259761	20.3662
Theophylline levels	GCST90199647	rs75870478	T	C	-0.281468	0.0183091	0.0600974	2.81969e-06	7822	0.00279649	21.9298
Theophylline levels	GCST90199647	rs79361921	A	G	-0.232926	0.0295007	0.0470132	7.25218e-07	7822	0.00312837	24.5406
Theophylline levels	GCST90199647	rs79542551	G	A	-0.328871	0.0127102	0.0716904	4.48836e-06	7822	0.00268315	21.0387
1,5-anhydroglucitol (1,5-ag) levels	GCST90199648	rs10152997	C	T	-0.0762043	0.552011	0.0152829	6.15686e-07	8139	0.00304545	24.8565
1,5-anhydroglucitol (1,5-ag) levels	GCST90199648	rs111517692	A	G	0.186098	0.0399656	0.0389448	1.76596e-06	8139	0.00279767	22.8285
1,5-anhydroglucitol (1,5-ag) levels	GCST90199648	rs11219784	C	T	-0.29621	0.0145213	0.0635149	3.10664e-06	8139	0.00266513	21.7441
1,5-anhydroglucitol (1,5-ag) levels	GCST90199648	rs112766573	T	C	0.149694	0.055333	0.033745	9.16336e-06	8139	0.00241196	19.6736
1,5-anhydroglucitol (1,5-ag) levels	GCST90199648	rs116139938	T	G	-0.267495	0.0309995	0.0444913	1.82908e-09	8139	0.00442166	36.1389
1,5-anhydroglucitol (1,5-ag) levels	GCST90199648	rs116855721	A	G	0.235097	0.0228932	0.0504828	3.20903e-06	8139	0.00265754	21.6821
1,5-anhydroglucitol (1,5-ag) levels	GCST90199648	rs117813792	G	A	-0.331071	0.0136799	0.0662852	5.89455e-07	8139	0.00305569	24.9403
1,5-anhydroglucitol (1,5-ag) levels	GCST90199648	rs118097969	A	C	0.254382	0.0178351	0.0574857	9.63851e-06	8139	0.00240015	19.577
1,5-anhydroglucitol (1,5-ag) levels	GCST90199648	rs11976181	C	T	-0.132448	0.817748	0.0208369	2.06534e-10	8139	0.00493973	40.3941
1,5-anhydroglucitol (1,5-ag) levels	GCST90199648	rs138306161	T	C	-0.308695	0.0122087	0.069429	8.74061e-06	8139	0.002423	19.7638
1,5-anhydroglucitol (1,5-ag) levels	GCST90199648	rs138882034	C	T	-0.40062	0.00797971	0.0847491	2.27723e-06	8139	0.002738	22.3403
1,5-anhydroglucitol (1,5-ag) levels	GCST90199648	rs147071339	G	A	-0.72443	0.0024003	0.15567	3.26144e-06	8139	0.00265374	21.6509
1,5-anhydroglucitol (1,5-ag) levels	GCST90199648	rs16923778	T	C	-0.364422	0.0114964	0.0717318	3.76743e-07	8139	0.00316111	25.8035
1,5-anhydroglucitol (1,5-ag) levels	GCST90199648	rs16936434	A	G	-0.144243	0.0583838	0.0325739	9.50335e-06	8139	0.00240344	19.6039
1,5-anhydroglucitol (1,5-ag) levels	GCST90199648	rs185053832	A	C	-0.376359	0.00916021	0.0796429	2.29459e-06	8139	0.00273621	22.3256
1,5-anhydroglucitol (1,5-ag) levels	GCST90199648	rs2638281	G	A	0.0758197	0.588573	0.015228	6.39246e-07	8139	0.00303659	24.784
1,5-anhydroglucitol (1,5-ag) levels	GCST90199648	rs2800798	A	G	0.079919	0.245431	0.0176597	6.02526e-06	8139	0.00250998	20.4751
1,5-anhydroglucitol (1,5-ag) levels	GCST90199648	rs34278530	C	T	0.0966945	0.16675	0.020462	2.29468e-06	8139	0.00273619	22.3255
1,5-anhydroglucitol (1,5-ag) levels	GCST90199648	rs55646821	A	C	0.150169	0.936148	0.0310105	1.28209e-06	8139	0.00287291	23.4442
1,5-anhydroglucitol (1,5-ag) levels	GCST90199648	rs6444144	T	C	0.0750138	0.601673	0.0155373	1.37932e-06	8139	0.00285574	23.3037
1,5-anhydroglucitol (1,5-ag) levels	GCST90199648	rs72670617	G	T	-0.109981	0.120487	0.0239503	4.38952e-06	8139	0.00258416	21.0818
1,5-anhydroglucitol (1,5-ag) levels	GCST90199648	rs77283946	A	C	-0.552741	0.0189905	0.0562598	8.80516e-23	8139	0.0117208	96.5029
1,5-anhydroglucitol (1,5-ag) levels	GCST90199648	rs78394231	C	T	0.116636	0.0970646	0.0258071	6.19749e-06	8139	0.00250338	20.4211
1,5-anhydroglucitol (1,5-ag) levels	GCST90199648	rs868427	C	T	-0.103914	0.130862	0.0229285	5.83995e-06	8139	0.00251728	20.5348
1-stearoyl-2-arachidonoyl-GPI (18:0/20:4) levels	GCST90199649	rs10188669	A	G	-0.0671657	0.51141	0.0151226	8.93665e-06	8134	0.00241928	19.7213
1-stearoyl-2-arachidonoyl-GPI (18:0/20:4) levels	GCST90199649	rs11121795	T	C	-0.178874	0.0377603	0.0395199	6.00641e-06	8134	0.00251227	20.4812
1-stearoyl-2-arachidonoyl-GPI (18:0/20:4) levels	GCST90199649	rs112843621	G	A	-0.366363	0.0095679	0.0780364	2.66903e-06	8134	0.0027024	22.0355
1-stearoyl-2-arachidonoyl-GPI (18:0/20:4) levels	GCST90199649	rs115307528	G	A	-0.299834	0.0131579	0.0666202	6.77474e-06	8134	0.00248408	20.2508
1-stearoyl-2-arachidonoyl-GPI (18:0/20:4) levels	GCST90199649	rs140033739	A	G	-0.166275	0.0496511	0.0351807	2.28641e-06	8134	0.00273873	22.3325
1-stearoyl-2-arachidonoyl-GPI (18:0/20:4) levels	GCST90199649	rs141701630	T	C	0.317893	0.012135	0.0698624	5.3575e-06	8134	0.00253902	20.6999
1-stearoyl-2-arachidonoyl-GPI (18:0/20:4) levels	GCST90199649	rs1532085	G	A	-0.0917612	0.623614	0.0157522	5.70113e-09	8134	0.00415455	33.9257
1-stearoyl-2-arachidonoyl-GPI (18:0/20:4) levels	GCST90199649	rs157595	G	A	0.0939248	0.599898	0.0158609	3.18487e-09	8134	0.00429272	35.0589
1-stearoyl-2-arachidonoyl-GPI (18:0/20:4) levels	GCST90199649	rs174560	C	T	-0.263536	0.306967	0.0162451	3.49778e-59	8134	0.0313402	263.105
1-stearoyl-2-arachidonoyl-GPI (18:0/20:4) levels	GCST90199649	rs2712421	T	G	0.0732419	0.655887	0.0160311	4.90664e-06	8134	0.00255962	20.8682
1-stearoyl-2-arachidonoyl-GPI (18:0/20:4) levels	GCST90199649	rs34542491	T	C	0.0896599	0.175664	0.0199692	7.12545e-06	8134	0.00247227	20.1543
1-stearoyl-2-arachidonoyl-GPI (18:0/20:4) levels	GCST90199649	rs400810	G	A	0.128883	0.0862856	0.0270407	1.8767e-06	8134	0.00278509	22.7116
1-stearoyl-2-arachidonoyl-GPI (18:0/20:4) levels	GCST90199649	rs60417901	T	C	-0.226606	0.0227329	0.051098	9.21865e-06	8134	0.00241203	19.662
1-stearoyl-2-arachidonoyl-GPI (18:0/20:4) levels	GCST90199649	rs66466742	T	C	-0.189746	0.0402441	0.0383851	7.68393e-07	8134	0.00299511	24.4294
1-stearoyl-2-arachidonoyl-GPI (18:0/20:4) levels	GCST90199649	rs7241918	T	G	0.132894	0.826708	0.0200029	3.05834e-11	8134	0.00539722	44.1284
1-stearoyl-2-arachidonoyl-GPI (18:0/20:4) levels	GCST90199649	rs74988287	C	T	-0.366432	0.0099395	0.0770971	2.00554e-06	8134	0.0027695	22.5842
1-stearoyl-2-arachidonoyl-GPI (18:0/20:4) levels	GCST90199649	rs77960347	G	A	0.479876	0.0143349	0.0634052	3.77862e-14	8134	0.00699289	57.2666
1-stearoyl-2-arachidonoyl-GPI (18:0/20:4) levels	GCST90199649	rs79608464	A	G	0.25749	0.01871	0.0562381	4.68177e-06	8134	0.00257062	20.9581
1-stearoyl-2-arachidonoyl-GPI (18:0/20:4) levels	GCST90199649	rs80195574	A	G	-0.221346	0.0272033	0.0471492	2.67135e-06	8134	0.00270219	22.0337
Indolelactate levels	GCST90199650	rs113392484	C	T	0.318007	0.0109306	0.0686372	3.60129e-06	8233	0.00260055	21.4609
Indolelactate levels	GCST90199650	rs11598287	A	G	0.0749453	0.30454	0.0160157	2.87603e-06	8233	0.00265268	21.8923
Indolelactate levels	GCST90199650	rs11647808	A	C	0.212473	0.0790114	0.0262875	6.33765e-16	8233	0.0078726	65.3136
Indolelactate levels	GCST90199650	rs117078442	A	G	-0.209946	0.024059	0.046984	7.87867e-06	8233	0.00241939	19.9623
Indolelactate levels	GCST90199650	rs11950935	C	T	-0.0798371	0.194657	0.0178954	8.14575e-06	8233	0.00241168	19.8985
Indolelactate levels	GCST90199650	rs1255731	C	T	-0.0753124	0.236978	0.0168771	8.10475e-06	8233	0.00241285	19.9082
Indolelactate levels	GCST90199650	rs1354368	G	A	-0.072441	0.64522	0.0148179	1.01477e-06	8233	0.00289453	23.8941
Indolelactate levels	GCST90199650	rs139117506	C	A	-0.175748	0.0370029	0.0379139	3.56131e-06	8233	0.00260312	21.4822
Indolelactate levels	GCST90199650	rs142582686	T	G	0.164806	0.0429166	0.0355849	3.63318e-06	8233	0.00259852	21.4442
Indolelactate levels	GCST90199650	rs145909629	A	G	0.321487	0.0147347	0.0589415	4.91562e-08	8233	0.00360048	29.7426
Indolelactate levels	GCST90199650	rs148403098	T	C	0.167538	0.0411829	0.0359224	3.10312e-06	8233	0.00263507	21.7466
Indolelactate levels	GCST90199650	rs150393758	T	C	0.172921	0.0355126	0.0390292	9.39877e-06	8233	0.00237861	19.625
Indolelactate levels	GCST90199650	rs185272650	T	C	-0.300455	0.0112236	0.067736	9.1782e-06	8233	0.0023841	19.6704
Indolelactate levels	GCST90199650	rs1867457	C	T	-0.102015	0.111679	0.0229082	8.45953e-06	8233	0.00240294	19.8263
Indolelactate levels	GCST90199650	rs190002061	A	G	-0.265524	0.0150532	0.058646	5.9667e-06	8233	0.00248366	20.4939
Indolelactate levels	GCST90199650	rs19009	C	T	-0.0637423	0.428307	0.0143515	8.9327e-06	8233	0.00239036	19.7222
Indolelactate levels	GCST90199650	rs2472509	G	T	0.07003	0.326865	0.0152695	4.51219e-06	8233	0.00254831	21.0287
Indolelactate levels	GCST90199650	rs2794660	T	C	0.0949183	0.140026	0.0213333	8.61484e-06	8233	0.00239874	19.7915
Indolelactate levels	GCST90199650	rs2997922	T	C	0.185074	0.709362	0.0156931	4.22481e-32	8233	0.0166127	139.049
Indolelactate levels	GCST90199650	rs34380016	G	A	-0.0666468	0.437266	0.0146285	5.21484e-06	8233	0.00251482	20.7517
Indolelactate levels	GCST90199650	rs35021400	A	C	-0.0820587	0.214409	0.0174559	2.58998e-06	8233	0.00267696	22.0932
Indolelactate levels	GCST90199650	rs61674325	T	C	-0.0679091	0.329491	0.0151389	7.26587e-06	8233	0.00243809	20.1169
Indolelactate levels	GCST90199650	rs62154332	T	C	0.118683	0.0765673	0.0265768	7.98229e-06	8233	0.00241637	19.9373
Indolelactate levels	GCST90199650	rs73782967	A	G	-0.152997	0.0546588	0.0316953	1.38514e-06	8233	0.00282222	23.2954
Indolelactate levels	GCST90199650	rs75333405	C	T	-0.170317	0.0356968	0.0384177	9.28037e-06	8233	0.00238155	19.6493
Indolelactate levels	GCST90199650	rs7617388	G	A	-0.0945532	0.857589	0.0213736	9.69652e-06	8233	0.00237142	19.5655
Docosahexaenoate DHA; 22:6n3 levels	GCST90199651	rs1018091	C	T	0.0675472	0.457063	0.0146699	4.13525e-06	8279	0.0025543	21.1961
Docosahexaenoate DHA; 22:6n3 levels	GCST90199651	rs11709701	T	C	0.0724482	0.315498	0.0158802	5.06262e-06	8279	0.0025077	20.8084
Docosahexaenoate DHA; 22:6n3 levels	GCST90199651	rs11715464	G	A	-0.068416	0.380725	0.0152901	7.65771e-06	8279	0.0024125	20.0166
Docosahexaenoate DHA; 22:6n3 levels	GCST90199651	rs117676889	C	T	0.194787	0.0302902	0.0430833	6.15001e-06	8279	0.00246294	20.4361
Docosahexaenoate DHA; 22:6n3 levels	GCST90199651	rs11930628	G	A	0.123625	0.0880354	0.0261218	2.21625e-06	8279	0.00269808	22.3924
Docosahexaenoate DHA; 22:6n3 levels	GCST90199651	rs12129379	T	G	0.0929219	0.17895	0.0196733	2.32117e-06	8279	0.00268742	22.3037
Docosahexaenoate DHA; 22:6n3 levels	GCST90199651	rs13268878	G	A	-0.0830568	0.207876	0.0187327	9.25958e-06	8279	0.00236887	19.6537
Docosahexaenoate DHA; 22:6n3 levels	GCST90199651	rs143268031	G	A	0.479847	0.00507707	0.104216	4.13762e-06	8279	0.00255416	21.1949
Docosahexaenoate DHA; 22:6n3 levels	GCST90199651	rs145325641	A	G	-0.229959	0.0247183	0.047234	1.12451e-06	8279	0.00285478	23.6966
Docosahexaenoate DHA; 22:6n3 levels	GCST90199651	rs148894582	G	A	-0.292453	0.0129169	0.0652677	7.43554e-06	8279	0.00241928	20.0729
Docosahexaenoate DHA; 22:6n3 levels	GCST90199651	rs174603	A	G	-0.0936123	0.318542	0.015879	3.73866e-09	8279	0.00418044	34.7468
Docosahexaenoate DHA; 22:6n3 levels	GCST90199651	rs181031465	T	C	0.282577	0.0138364	0.0630184	7.32432e-06	8279	0.00242274	20.1018
Docosahexaenoate DHA; 22:6n3 levels	GCST90199651	rs1934826	A	G	-0.065497	0.454628	0.0148097	9.75301e-06	8279	0.00235693	19.5544
Docosahexaenoate DHA; 22:6n3 levels	GCST90199651	rs34736275	A	G	0.0734802	0.327588	0.0160133	4.46044e-06	8279	0.00253687	21.0511
Docosahexaenoate DHA; 22:6n3 levels	GCST90199651	rs3731644	C	T	0.110271	0.100677	0.0242799	5.58135e-06	8279	0.00248525	20.6217
Docosahexaenoate DHA; 22:6n3 levels	GCST90199651	rs6564915	G	T	0.101809	0.856833	0.0218657	3.2225e-06	8279	0.00261175	21.6741
Docosahexaenoate DHA; 22:6n3 levels	GCST90199651	rs73045049	A	G	-0.182777	0.0352002	0.040097	5.15535e-06	8279	0.00250353	20.7737
Docosahexaenoate DHA; 22:6n3 levels	GCST90199651	rs73500833	T	C	-0.271564	0.0153501	0.0598372	5.66876e-06	8279	0.00248167	20.5919
Docosahexaenoate DHA; 22:6n3 levels	GCST90199651	rs77207094	C	T	-0.248645	0.0186215	0.0546737	5.42114e-06	8279	0.00249196	20.6775
Docosahexaenoate DHA; 22:6n3 levels	GCST90199651	rs8523	A	G	-0.0784228	0.429891	0.0147676	1.09343e-07	8279	0.00339477	28.1942
1-stearoyl-2-oleoyl-GPS (18:0/18:1) levels	GCST90199652	rs117022836	T	C	-0.228706	0.0293313	0.0457893	5.89112e-07	8055	0.00308758	24.9413
1-stearoyl-2-oleoyl-GPS (18:0/18:1) levels	GCST90199652	rs13234046	A	G	-0.0842069	0.223223	0.0189265	8.62088e-06	8055	0.00245145	19.7901
1-stearoyl-2-oleoyl-GPS (18:0/18:1) levels	GCST90199652	rs1354034	C	T	0.138779	0.609726	0.0159732	3.68039e-18	8055	0.00928426	75.4668
1-stearoyl-2-oleoyl-GPS (18:0/18:1) levels	GCST90199652	rs138806707	C	T	-0.258703	0.0200426	0.0555882	3.25682e-06	8055	0.00268167	21.6536
1-stearoyl-2-oleoyl-GPS (18:0/18:1) levels	GCST90199652	rs17831607	G	A	-0.106904	0.139338	0.0224635	1.94566e-06	8055	0.00280381	22.6425
1-stearoyl-2-oleoyl-GPS (18:0/18:1) levels	GCST90199652	rs2055570	G	A	-0.135106	0.927349	0.0304665	9.22546e-06	8055	0.00243545	19.6606
1-stearoyl-2-oleoyl-GPS (18:0/18:1) levels	GCST90199652	rs55823223	A	G	-0.10594	0.150056	0.0217392	1.09794e-06	8055	0.0029396	23.7424
1-stearoyl-2-oleoyl-GPS (18:0/18:1) levels	GCST90199652	rs56058673	T	C	-0.155282	0.0591344	0.0336363	3.90287e-06	8055	0.00263884	21.3068
1-stearoyl-2-oleoyl-GPS (18:0/18:1) levels	GCST90199652	rs6871550	C	T	0.0882151	0.205068	0.0195516	6.4248e-06	8055	0.00252092	20.3523
1-stearoyl-2-oleoyl-GPS (18:0/18:1) levels	GCST90199652	rs72761668	G	A	-0.173508	0.0422211	0.0382524	5.73656e-06	8055	0.0025477	20.569
1-stearoyl-2-oleoyl-GPS (18:0/18:1) levels	GCST90199652	rs75129304	G	T	-0.0846584	0.223247	0.0188206	6.85413e-06	8055	0.00250564	20.2286
1-stearoyl-2-oleoyl-GPS (18:0/18:1) levels	GCST90199652	rs78453362	A	G	0.154741	0.0541305	0.0347262	8.34918e-06	8055	0.00245902	19.8513
1-stearoyl-2-oleoyl-GPS (18:0/18:1) levels	GCST90199652	rs80312835	G	A	0.296795	0.0139821	0.0661347	7.19855e-06	8055	0.00249405	20.1348
1-stearoyl-2-oleoyl-GPS (18:0/18:1) levels	GCST90199652	rs9277341	C	T	-0.0774887	0.310012	0.0166568	3.28633e-06	8055	0.00267956	21.6364
1-myristoyl-2-palmitoyl-gpc (14:0/16:0) levels	GCST90199653	rs10868484	C	T	0.0967565	0.160135	0.0211482	4.75862e-06	8271	0.0025244	20.9271
1-myristoyl-2-palmitoyl-gpc (14:0/16:0) levels	GCST90199653	rs114128846	A	G	0.147692	0.064399	0.031243	2.27645e-06	8271	0.0026945	22.341
1-myristoyl-2-palmitoyl-gpc (14:0/16:0) levels	GCST90199653	rs116926922	T	G	0.200887	0.0329258	0.0425847	2.3894e-06	8271	0.00268331	22.248
1-myristoyl-2-palmitoyl-gpc (14:0/16:0) levels	GCST90199653	rs12331085	A	G	-0.0932487	0.264501	0.0176113	1.19123e-07	8271	0.00337812	28.0284
1-myristoyl-2-palmitoyl-gpc (14:0/16:0) levels	GCST90199653	rs142273297	A	G	0.275401	0.0154583	0.0618858	8.58129e-06	8271	0.00238865	19.799
1-myristoyl-2-palmitoyl-gpc (14:0/16:0) levels	GCST90199653	rs147325198	A	G	0.312097	0.014061	0.065423	1.83812e-06	8271	0.00274389	22.7517
1-myristoyl-2-palmitoyl-gpc (14:0/16:0) levels	GCST90199653	rs148311684	A	G	-0.303145	0.0126404	0.0683667	9.24546e-06	8271	0.0023715	19.6565
1-myristoyl-2-palmitoyl-gpc (14:0/16:0) levels	GCST90199653	rs28704912	A	C	0.130285	0.0874939	0.0272362	1.72261e-06	8271	0.00275891	22.8766
1-myristoyl-2-palmitoyl-gpc (14:0/16:0) levels	GCST90199653	rs28867983	G	A	0.0850279	0.201939	0.019173	9.2171e-06	8271	0.00237221	19.6625
1-myristoyl-2-palmitoyl-gpc (14:0/16:0) levels	GCST90199653	rs2996477	C	T	0.131699	0.924975	0.0294263	7.62133e-06	8271	0.00241593	20.0257
1-myristoyl-2-palmitoyl-gpc (14:0/16:0) levels	GCST90199653	rs4485089	G	A	-0.080974	0.243905	0.0179663	6.57522e-06	8271	0.00244991	20.3081
1-myristoyl-2-palmitoyl-gpc (14:0/16:0) levels	GCST90199653	rs4698782	C	T	-0.0728829	0.439682	0.0154847	2.51668e-06	8271	0.00267132	22.1483
1-myristoyl-2-palmitoyl-gpc (14:0/16:0) levels	GCST90199653	rs4975528	A	G	0.0782659	0.27399	0.0173632	6.55743e-06	8271	0.00245054	20.3133
1-myristoyl-2-palmitoyl-gpc (14:0/16:0) levels	GCST90199653	rs79292294	G	T	0.217589	0.0254391	0.0488736	8.50461e-06	8271	0.00239071	19.8162
1-myristoyl-2-palmitoyl-gpc (14:0/16:0) levels	GCST90199653	rs79682447	A	G	-0.189114	0.0406628	0.0384282	8.59963e-07	8271	0.00291957	24.2126
1-myristoyl-2-palmitoyl-gpc (14:0/16:0) levels	GCST90199653	rs9349828	C	T	0.073257	0.312933	0.0164631	8.59628e-06	8271	0.00238824	19.7957
Paraxanthine levels in elite athletes	GCST90199654	rs10194878	C	T	0.0812524	0.283725	0.0177378	4.63326e-06	7840	0.00266929	20.9779
Paraxanthine levels in elite athletes	GCST90199654	rs10509810	G	A	-0.0767333	0.408098	0.0163837	2.82009e-06	7840	0.00279006	21.9297
Paraxanthine levels in elite athletes	GCST90199654	rs11032948	T	C	0.0933967	0.245032	0.0187015	5.91196e-07	7840	0.00317113	24.9344
Paraxanthine levels in elite athletes	GCST90199654	rs112492033	A	G	-0.270033	0.0190433	0.0581759	3.45602e-06	7840	0.00274056	21.5396
Paraxanthine levels in elite athletes	GCST90199654	rs114830966	A	G	-0.351981	0.0106575	0.0784625	7.25809e-06	7840	0.00256026	20.1189
Paraxanthine levels in elite athletes	GCST90199654	rs115520044	A	G	0.30686	0.0170535	0.0617075	6.59906e-07	7840	0.00314428	24.7226
Paraxanthine levels in elite athletes	GCST90199654	rs11599254	T	C	0.137987	0.0840498	0.0286132	1.41769e-06	7840	0.00295761	23.2505
Paraxanthine levels in elite athletes	GCST90199654	rs118105917	T	C	-0.385059	0.00843666	0.0868612	9.29138e-06	7840	0.00250034	19.6468
Paraxanthine levels in elite athletes	GCST90199654	rs13243315	C	T	-0.0931508	0.205073	0.020119	3.6566e-06	7840	0.00272683	21.4314
Paraxanthine levels in elite athletes	GCST90199654	rs143167061	T	C	-0.255726	0.0194548	0.057744	9.48373e-06	7840	0.00249537	19.6076
Paraxanthine levels in elite athletes	GCST90199654	rs150047778	C	T	-0.357145	0.0108029	0.0775345	4.09938e-06	7840	0.00269904	21.2123
Paraxanthine levels in elite athletes	GCST90199654	rs1503609	A	G	0.073513	0.352215	0.0166079	9.58302e-06	7840	0.00249287	19.5879
Paraxanthine levels in elite athletes	GCST90199654	rs150604675	T	C	-0.211642	0.0306812	0.0468436	6.24082e-06	7840	0.00259692	20.4076
Paraxanthine levels in elite athletes	GCST90199654	rs17653722	T	G	-0.0950999	0.170187	0.0212194	7.40329e-06	7840	0.00255545	20.0809
Paraxanthine levels in elite athletes	GCST90199654	rs2245730	C	A	-0.0769941	0.434712	0.0162704	2.22152e-06	7840	0.00284816	22.3876
Paraxanthine levels in elite athletes	GCST90199654	rs2274148	T	C	0.199304	0.0333248	0.0441846	6.46105e-06	7840	0.0025885	20.3413
Paraxanthine levels in elite athletes	GCST90199654	rs28491088	C	A	0.0994323	0.15482	0.0223294	8.46886e-06	7840	0.00252283	19.8239
Paraxanthine levels in elite athletes	GCST90199654	rs34563893	C	T	-0.343882	0.012781	0.0708587	1.21566e-06	7840	0.00299512	23.5462
Paraxanthine levels in elite athletes	GCST90199654	rs56113850	C	T	-0.111197	0.573947	0.0159364	3.00367e-12	7840	0.00617165	48.6738
Paraxanthine levels in elite athletes	GCST90199654	rs57526497	C	A	-0.154204	0.940958	0.0338631	5.27008e-06	7840	0.002638	20.7313
Paraxanthine levels in elite athletes	GCST90199654	rs62017761	G	T	-0.0738812	0.4716	0.0158913	3.33291e-06	7840	0.0027494	21.6092
Paraxanthine levels in elite athletes	GCST90199654	rs643104	C	T	-0.081713	0.336248	0.0174577	2.86002e-06	7840	0.00278664	21.9027
Paraxanthine levels in elite athletes	GCST90199654	rs72799346	T	G	-0.243234	0.0217669	0.0539023	6.40691e-06	7840	0.00259055	20.3574
Paraxanthine levels in elite athletes	GCST90199654	rs7326993	G	A	-0.0721645	0.532382	0.0163342	9.96179e-06	7840	0.00248345	19.5137
Paraxanthine levels in elite athletes	GCST90199654	rs75467050	T	C	-0.181124	0.0391705	0.0407723	8.89931e-06	7840	0.00251081	19.7293
Paraxanthine levels in elite athletes	GCST90199654	rs77866717	C	T	-0.153486	0.0564862	0.0346997	9.72234e-06	7840	0.00248936	19.5603
Paraxanthine levels in elite athletes	GCST90199654	rs78574673	G	T	0.228458	0.0254724	0.0504438	5.92737e-06	7840	0.00260943	20.5063
Paraxanthine levels in elite athletes	GCST90199654	rs78607630	G	A	-0.253719	0.0241997	0.0518432	9.88221e-07	7840	0.00304566	23.9448
Paraxanthine levels in elite athletes	GCST90199654	rs79361921	A	G	-0.22819	0.029188	0.0472548	1.37267e-06	7840	0.00296548	23.3126
Paraxanthine levels in elite athletes	GCST90199654	rs9370260	C	T	0.0811845	0.682724	0.01711	2.08665e-06	7840	0.00286342	22.5079
4-methyl-2-oxopentanoate levels	GCST90199655	rs12894999	A	G	-0.0850341	0.813639	0.019043	7.99266e-06	8255	0.00240963	19.9347
4-methyl-2-oxopentanoate levels	GCST90199655	rs2291115	T	C	-0.0877537	0.188329	0.0192477	5.13532e-06	8255	0.00251168	20.7811
4-methyl-2-oxopentanoate levels	GCST90199655	rs56107485	C	A	-0.152913	0.0606982	0.0307105	6.38534e-07	8255	0.0029943	24.7862
4-methyl-2-oxopentanoate levels	GCST90199655	rs58729469	T	C	0.0976357	0.159237	0.0200177	1.07452e-06	8255	0.00287357	23.7839
4-methyl-2-oxopentanoate levels	GCST90199655	rs6754181	C	T	0.0935486	0.840504	0.0202835	3.98709e-06	8255	0.00257012	21.2659
4-methyl-2-oxopentanoate levels	GCST90199655	rs7012455	T	C	0.0767546	0.72081	0.0165318	3.43625e-06	8255	0.00260447	21.5508
4-methyl-2-oxopentanoate levels	GCST90199655	rs73597221	A	G	-0.17389	0.0466309	0.0348777	6.17385e-07	8255	0.00300214	24.8513
4-methyl-2-oxopentanoate levels	GCST90199655	rs75090459	A	G	0.26568	0.017058	0.0567147	2.80646e-06	8255	0.00265128	21.9392
4-methyl-2-oxopentanoate levels	GCST90199655	rs77753167	T	C	-0.147065	0.0607551	0.0310573	2.18759e-06	8255	0.00270892	22.4174
4-methyl-2-oxopentanoate levels	GCST90199655	rs893971	G	A	0.0924746	0.399187	0.0150638	8.31252e-10	8255	0.00454444	37.6765
3-indoxyl sulfate levels	GCST90199656	rs11078452	C	A	-0.266191	0.980903	0.0555632	1.66138e-06	8242	0.00277697	22.946
3-indoxyl sulfate levels	GCST90199656	rs114842896	A	G	0.30447	0.013081	0.0669031	5.34158e-06	8242	0.00250654	20.7058
3-indoxyl sulfate levels	GCST90199656	rs117023050	C	T	0.16474	0.0449466	0.0370405	8.68438e-06	8242	0.00239426	19.776
3-indoxyl sulfate levels	GCST90199656	rs139986278	C	T	-0.315708	0.0116698	0.0706034	7.76506e-06	8242	0.00242011	19.9901
3-indoxyl sulfate levels	GCST90199656	rs140560919	C	T	0.292597	0.0138957	0.0654917	7.90694e-06	8242	0.00241593	19.9555
3-indoxyl sulfate levels	GCST90199656	rs146369127	A	G	0.269587	0.0185524	0.0567278	2.0112e-06	8242	0.00273266	22.5788
3-indoxyl sulfate levels	GCST90199656	rs198542	A	G	0.0702721	0.454857	0.0153512	4.70302e-06	8242	0.00253598	20.9496
3-indoxyl sulfate levels	GCST90199656	rs2016346	C	T	-0.0742048	0.307059	0.01661	7.9147e-06	8242	0.00241569	19.9535
3-indoxyl sulfate levels	GCST90199656	rs2496679	C	T	0.213632	0.974437	0.0481132	8.98791e-06	8242	0.00238635	19.7105
3-indoxyl sulfate levels	GCST90199656	rs4649261	G	A	0.0737226	0.388522	0.0158935	3.50859e-06	8242	0.00260374	21.5108
3-indoxyl sulfate levels	GCST90199656	rs4692540	T	G	-0.0952962	0.837001	0.0204074	3.01657e-06	8242	0.00263873	21.8007
3-indoxyl sulfate levels	GCST90199656	rs492467	G	A	-0.0701385	0.400124	0.0156135	7.05018e-06	8242	0.00244241	20.1747
3-indoxyl sulfate levels	GCST90199656	rs55839541	A	G	0.101358	0.139213	0.0221088	4.55069e-06	8242	0.00254359	21.0126
3-indoxyl sulfate levels	GCST90199656	rs56113850	C	T	-0.076687	0.576131	0.0152603	5.02725e-07	8242	0.00305461	25.2471
3-indoxyl sulfate levels	GCST90199656	rs6904845	C	T	0.0774978	0.743482	0.0174619	9.07576e-06	8242	0.00238411	19.692
3-indoxyl sulfate levels	GCST90199656	rs72987107	T	C	-0.255879	0.0209548	0.0532644	1.55571e-06	8242	0.00279221	23.0722
3-indoxyl sulfate levels	GCST90199656	rs7651697	C	T	0.0706641	0.496355	0.0155505	5.51533e-06	8242	0.00249913	20.6445
3-indoxyl sulfate levels	GCST90199656	rs9479849	A	G	-0.39936	0.00753433	0.0884327	6.30262e-06	8242	0.0024683	20.3891
Sphingosine 1-phosphate levels	GCST90199657	rs1000821	T	C	0.0955501	0.460226	0.0152708	3.92298e-10	8246	0.0047254	39.1411
Sphingosine 1-phosphate levels	GCST90199657	rs10502344	G	A	0.190151	0.0362631	0.0413987	4.36607e-06	8246	0.00255194	21.092
Sphingosine 1-phosphate levels	GCST90199657	rs10744901	C	T	-0.0733906	0.317054	0.0164198	7.83555e-06	8246	0.00241686	19.9728
Sphingosine 1-phosphate levels	GCST90199657	rs10960927	C	T	0.157515	0.0494112	0.0353441	8.32674e-06	8246	0.00240282	19.8566
Sphingosine 1-phosphate levels	GCST90199657	rs115939317	T	C	0.27762	0.0153631	0.0620996	7.80146e-06	8246	0.00241785	19.9811
Sphingosine 1-phosphate levels	GCST90199657	rs138132596	G	A	0.513535	0.00497814	0.109227	2.58227e-06	8246	0.00267346	22.0991
Sphingosine 1-phosphate levels	GCST90199657	rs140079282	A	C	-0.261606	0.0184262	0.056463	3.60008e-06	8246	0.00259654	21.4616
Sphingosine 1-phosphate levels	GCST90199657	rs141116536	C	T	0.229382	0.0266543	0.0484838	2.233e-06	8246	0.0027071	22.3779
Sphingosine 1-phosphate levels	GCST90199657	rs1456759	T	C	-0.0816351	0.737365	0.0173502	2.53695e-06	8246	0.00267755	22.133
Sphingosine 1-phosphate levels	GCST90199657	rs1488103	A	G	-0.0723142	0.393833	0.015939	5.70756e-06	8246	0.00249	20.5788
Sphingosine 1-phosphate levels	GCST90199657	rs41397245	A	G	-0.0776802	0.378124	0.0161082	1.41834e-06	8246	0.00281229	23.2499
Sphingosine 1-phosphate levels	GCST90199657	rs6493965	G	A	-0.0718094	0.644609	0.0160027	7.21237e-06	8246	0.00243598	20.1312
Sphingosine 1-phosphate levels	GCST90199657	rs71588370	G	A	0.184415	0.0394801	0.0392364	2.60043e-06	8246	0.00267183	22.0856
Sphingosine 1-phosphate levels	GCST90199657	rs7200047	A	G	0.0725737	0.49245	0.0157374	3.99671e-06	8246	0.00257235	21.2612
Sphingosine 1-phosphate levels	GCST90199657	rs9360664	A	G	-0.0936889	0.1805	0.0200697	3.03896e-06	8246	0.00263575	21.7866
Sphingosine 1-phosphate levels	GCST90199657	rs9461721	G	A	-0.256109	0.0262263	0.0478132	8.48745e-08	8246	0.00346739	28.6846
Alpha-hydroxyisocaproate levels	GCST90199658	rs10414919	A	G	-0.0797399	0.280961	0.0161833	8.33707e-07	8250	0.00293418	24.2724
Alpha-hydroxyisocaproate levels	GCST90199658	rs10832920	G	A	-0.0659084	0.539011	0.0142595	3.79896e-06	8250	0.00258283	21.3583
Alpha-hydroxyisocaproate levels	GCST90199658	rs113914810	T	C	0.195815	0.0292252	0.0434709	6.65286e-06	8250	0.00245343	20.2857
Alpha-hydroxyisocaproate levels	GCST90199658	rs11715398	T	C	0.116068	0.105338	0.0236777	9.48658e-07	8250	0.00290422	24.0237
Alpha-hydroxyisocaproate levels	GCST90199658	rs142728688	A	G	-0.23423	0.0227938	0.0483974	1.30022e-06	8250	0.0028311	23.4172
Alpha-hydroxyisocaproate levels	GCST90199658	rs151029917	T	G	0.405287	0.0064524	0.0904053	7.36017e-06	8250	0.00243012	20.0924
Alpha-hydroxyisocaproate levels	GCST90199658	rs1808859	C	T	0.0726542	0.44434	0.0146613	7.21386e-07	8250	0.00296778	24.5511
Alpha-hydroxyisocaproate levels	GCST90199658	rs1955284	T	C	0.0830487	0.807407	0.0184612	6.84165e-06	8250	0.00244697	20.2321
Alpha-hydroxyisocaproate levels	GCST90199658	rs1975533	G	A	-0.119704	0.116319	0.0225894	1.16365e-07	8250	0.00339218	28.0739
Alpha-hydroxyisocaproate levels	GCST90199658	rs34973031	C	A	-0.123459	0.0853852	0.0259273	1.91937e-06	8250	0.00274085	22.6686
Alpha-hydroxyisocaproate levels	GCST90199658	rs35783478	A	G	0.0830143	0.231208	0.0171179	1.23742e-06	8250	0.00284259	23.5125
Alpha-hydroxyisocaproate levels	GCST90199658	rs4852728	A	C	-0.0864222	0.178937	0.0188155	4.36647e-06	8250	0.00255068	21.0918
Alpha-hydroxyisocaproate levels	GCST90199658	rs4934976	A	G	-0.0731137	0.657788	0.0155296	2.50131e-06	8250	0.00267952	22.1601
Alpha-hydroxyisocaproate levels	GCST90199658	rs620617	T	C	-0.070098	0.599716	0.0147602	2.0429e-06	8250	0.00272638	22.5487
Alpha-hydroxyisocaproate levels	GCST90199658	rs62485457	C	T	0.228417	0.0221196	0.0492927	3.58845e-06	8250	0.00259602	21.4677
Alpha-hydroxyisocaproate levels	GCST90199658	rs72859389	C	A	0.132036	0.0611044	0.029663	8.53929e-06	8250	0.00239585	19.8084
Alpha-hydroxyisocaproate levels	GCST90199658	rs734860	C	T	0.0779035	0.602667	0.0152545	3.27446e-07	8250	0.00315133	26.0743
Alpha-hydroxyisocaproate levels	GCST90199658	rs76445723	T	G	-0.227203	0.0211627	0.0503536	6.41715e-06	8250	0.00246174	20.3546
Alpha-hydroxyisocaproate levels	GCST90199658	rs7737487	A	G	0.0727989	0.595653	0.0146176	6.35102e-07	8250	0.00299737	24.7966
Alpha-hydroxyisocaproate levels	GCST90199658	rs78820411	G	A	0.170371	0.0386388	0.0373253	5.0068e-06	8250	0.00251904	20.8295
Alpha-hydroxyisocaproate levels	GCST90199658	rs79376596	G	A	0.195553	0.0291836	0.0432889	6.26065e-06	8250	0.00246745	20.4019
1-stearoyl-GPI (18:0) levels	GCST90199659	rs10789117	C	A	-0.0805466	0.341811	0.0157387	3.09195e-07	8260	0.00316083	26.1849
1-stearoyl-GPI (18:0) levels	GCST90199659	rs113735393	A	G	-0.207519	0.0352927	0.0411356	4.54134e-07	8260	0.0030716	25.4434
1-stearoyl-GPI (18:0) levels	GCST90199659	rs13035306	T	C	-0.156036	0.05619	0.0325815	1.67535e-06	8260	0.002769	22.9299
1-stearoyl-GPI (18:0) levels	GCST90199659	rs13265847	G	A	-0.156331	0.942421	0.0336519	3.39176e-06	8260	0.0026059	21.5757
1-stearoyl-GPI (18:0) levels	GCST90199659	rs139782415	T	C	0.126378	0.0899487	0.0264791	1.81728e-06	8260	0.00275018	22.7736
1-stearoyl-GPI (18:0) levels	GCST90199659	rs141437456	T	C	-0.347399	0.00988166	0.0764493	5.51496e-06	8260	0.00249371	20.6445
1-stearoyl-GPI (18:0) levels	GCST90199659	rs151115380	T	C	0.310888	0.0130281	0.0661973	2.64817e-06	8260	0.00266311	22.0507
1-stearoyl-GPI (18:0) levels	GCST90199659	rs1836921	A	G	-0.0775788	0.276299	0.0170992	5.70656e-06	8260	0.00248584	20.5792
1-stearoyl-GPI (18:0) levels	GCST90199659	rs2435583	G	A	-0.0990229	0.164587	0.0204562	1.29364e-06	8260	0.00282886	23.427
1-stearoyl-GPI (18:0) levels	GCST90199659	rs35311550	C	T	-0.322065	0.0141818	0.0642743	5.42083e-07	8260	0.0030305	25.1019
1-stearoyl-GPI (18:0) levels	GCST90199659	rs4266604	C	T	0.0745017	0.294749	0.0166127	7.30464e-06	8260	0.00242893	20.107
1-stearoyl-GPI (18:0) levels	GCST90199659	rs6849130	C	T	-0.108294	0.118281	0.0237693	5.21256e-06	8260	0.00250672	20.7525
1-stearoyl-GPI (18:0) levels	GCST90199659	rs7302336	A	G	0.113218	0.112836	0.0239989	2.38589e-06	8260	0.0026872	22.2507
1-stearoyl-GPI (18:0) levels	GCST90199659	rs7610125	T	C	-0.0758416	0.436891	0.0155174	1.02115e-06	8260	0.00288365	23.8821
1-stearoyl-GPI (18:0) levels	GCST90199659	rs78765237	A	G	0.24977	0.0204739	0.053264	2.74152e-06	8260	0.00265508	21.9841
1-stearoyl-GPI (18:0) levels	GCST90199659	rs9436300	G	A	0.0754039	0.68347	0.0169789	8.95281e-06	8260	0.00238206	19.718
1,2-dipalmitoyl-gpc (16:0/16:0) levels	GCST90199660	rs102275	C	T	-0.220549	0.34593	0.015913	1.11176e-43	8264	0.0227162	192.044
1,2-dipalmitoyl-gpc (16:0/16:0) levels	GCST90199660	rs1061808	G	T	0.200092	0.631678	0.0156583	2.15628e-37	8264	0.0193768	163.254
1,2-dipalmitoyl-gpc (16:0/16:0) levels	GCST90199660	rs10778301	A	G	-0.0693898	0.461879	0.0154191	6.78686e-06	8264	0.00244467	20.2473
1,2-dipalmitoyl-gpc (16:0/16:0) levels	GCST90199660	rs117470433	T	C	0.26326	0.0176685	0.0585744	6.97514e-06	8264	0.00243839	20.1952
1,2-dipalmitoyl-gpc (16:0/16:0) levels	GCST90199660	rs117752111	G	A	0.239516	0.0207753	0.0538015	8.51368e-06	8264	0.00239249	19.8141
1,2-dipalmitoyl-gpc (16:0/16:0) levels	GCST90199660	rs12438714	T	G	-0.138473	0.0645318	0.0307182	6.54901e-06	8264	0.00245291	20.3158
1,2-dipalmitoyl-gpc (16:0/16:0) levels	GCST90199660	rs12544703	G	A	-0.106164	0.182667	0.019997	1.1023e-07	8264	0.00339904	28.1786
1,2-dipalmitoyl-gpc (16:0/16:0) levels	GCST90199660	rs141357957	T	C	-0.30519	0.0127443	0.0679417	7.05785e-06	8264	0.00243567	20.1726
1,2-dipalmitoyl-gpc (16:0/16:0) levels	GCST90199660	rs145128297	A	G	-0.298888	0.014713	0.0637577	2.76062e-06	8264	0.00265221	21.9708
1,2-dipalmitoyl-gpc (16:0/16:0) levels	GCST90199660	rs1601935	T	G	-0.0771848	0.650326	0.0168088	4.39154e-06	8264	0.00254503	21.0807
1,2-dipalmitoyl-gpc (16:0/16:0) levels	GCST90199660	rs17231506	T	C	0.0901668	0.325307	0.0162354	2.79678e-08	8264	0.00371843	30.8363
1,2-dipalmitoyl-gpc (16:0/16:0) levels	GCST90199660	rs17248720	T	C	-0.122497	0.113267	0.0238862	2.92288e-07	8264	0.00317239	26.2937
1,2-dipalmitoyl-gpc (16:0/16:0) levels	GCST90199660	rs183181954	G	A	0.857517	0.0018173	0.179475	1.77117e-06	8264	0.00275479	22.823
1,2-dipalmitoyl-gpc (16:0/16:0) levels	GCST90199660	rs185772485	G	A	-0.277576	0.0180312	0.0576862	1.4955e-06	8264	0.00279392	23.1481
1,2-dipalmitoyl-gpc (16:0/16:0) levels	GCST90199660	rs2032969	A	G	-0.111093	0.106101	0.0248798	8.00062e-06	8264	0.00240682	19.9331
1,2-dipalmitoyl-gpc (16:0/16:0) levels	GCST90199660	rs2075269	C	T	-0.0815166	0.24807	0.0180752	6.48731e-06	8264	0.00245509	20.3339
1,2-dipalmitoyl-gpc (16:0/16:0) levels	GCST90199660	rs2745311	A	C	0.0702244	0.535022	0.0154888	5.79093e-06	8264	0.00248125	20.5511
1,2-dipalmitoyl-gpc (16:0/16:0) levels	GCST90199660	rs3019671	T	C	-0.0743413	0.39617	0.0156753	2.11027e-06	8264	0.0027143	22.4866
1,2-dipalmitoyl-gpc (16:0/16:0) levels	GCST90199660	rs45617141	G	T	0.264148	0.0177024	0.0582611	5.79112e-06	8264	0.00248124	20.551
1,2-dipalmitoyl-gpc (16:0/16:0) levels	GCST90199660	rs4920834	A	G	0.0902345	0.764055	0.0181074	6.25094e-07	8264	0.00299599	24.8272
1,2-dipalmitoyl-gpc (16:0/16:0) levels	GCST90199660	rs57942043	C	A	0.167765	0.0448804	0.0372989	6.86419e-06	8264	0.00244207	20.2258
1,2-dipalmitoyl-gpc (16:0/16:0) levels	GCST90199660	rs61979368	T	C	0.0825341	0.247334	0.0180997	5.11584e-06	8264	0.00250982	20.7883
1,2-dipalmitoyl-gpc (16:0/16:0) levels	GCST90199660	rs6753019	A	G	-0.0961117	0.837465	0.0210504	4.97633e-06	8264	0.00251621	20.8414
1,2-dipalmitoyl-gpc (16:0/16:0) levels	GCST90199660	rs72728195	C	T	-0.0764083	0.307461	0.0166291	4.33073e-06	8264	0.00254827	21.1076
1,2-dipalmitoyl-gpc (16:0/16:0) levels	GCST90199660	rs7320739	G	T	-0.0957937	0.166891	0.0206722	3.58761e-06	8264	0.00259169	21.4682
1,2-dipalmitoyl-gpc (16:0/16:0) levels	GCST90199660	rs7900015	A	G	0.160184	0.0481855	0.0357053	7.24796e-06	8264	0.00242955	20.1218
1,2-dipalmitoyl-gpc (16:0/16:0) levels	GCST90199660	rs9374755	C	T	-0.0754855	0.306209	0.0167415	6.51662e-06	8264	0.00245404	20.3251
Maleate levels	GCST90199661	rs115520044	A	G	0.286001	0.0166093	0.0604766	2.25496e-06	8171	0.00272959	22.3591
Maleate levels	GCST90199661	rs116633901	G	T	0.224574	0.0244785	0.0501538	7.54464e-06	8171	0.00244778	20.0449
Maleate levels	GCST90199661	rs116882896	G	A	-0.166328	0.0467255	0.0373322	8.37579e-06	8171	0.00242345	19.8453
Maleate levels	GCST90199661	rs117247923	A	G	0.285202	0.0161251	0.0612361	3.20202e-06	8171	0.00264767	21.6862
Maleate levels	GCST90199661	rs12376985	G	A	0.1074	0.119885	0.023991	7.58163e-06	8171	0.00244666	20.0357
Maleate levels	GCST90199661	rs13200335	A	C	-0.0760477	0.40824	0.0156955	1.26496e-06	8171	0.00286484	23.4701
Maleate levels	GCST90199661	rs139060216	C	T	-0.195659	0.0331348	0.0433217	6.28953e-06	8171	0.00249018	20.3931
Maleate levels	GCST90199661	rs150357582	T	G	-0.424684	0.00817154	0.0860667	8.04149e-07	8171	0.00297094	24.3419
Maleate levels	GCST90199661	rs3856630	C	T	0.247925	0.0194312	0.0558662	9.08718e-06	8171	0.00240448	19.6896
Maleate levels	GCST90199661	rs6137886	G	T	0.165992	0.047164	0.0366881	6.0563e-06	8171	0.00249898	20.4653
Maleate levels	GCST90199661	rs61457016	G	T	-0.269244	0.0211932	0.0526641	3.17963e-07	8171	0.0031886	26.131
Maleate levels	GCST90199661	rs61880906	C	A	-0.160747	0.0528864	0.0347303	3.68428e-06	8171	0.00261491	21.4172
Maleate levels	GCST90199661	rs62337911	G	A	-0.191127	0.0398995	0.0392515	1.12e-06	8171	0.00289333	23.7042
Maleate levels	GCST90199661	rs6553200	T	C	-0.0778103	0.273903	0.017129	5.55614e-06	8171	0.00251907	20.6302
Maleate levels	GCST90199661	rs7245628	A	G	0.076776	0.684799	0.0170744	6.90652e-06	8171	0.00246838	20.2141
Maleate levels	GCST90199661	rs72710584	G	A	-0.105459	0.140637	0.0227622	3.60232e-06	8171	0.00262014	21.4601
Maleate levels	GCST90199661	rs73073176	T	C	-0.120147	0.130699	0.0230713	1.91233e-07	8171	0.00330802	27.1129
Maleate levels	GCST90199661	rs73396358	T	G	-0.142941	0.0625536	0.0315949	6.06315e-06	8171	0.00249872	20.4632
Maleate levels	GCST90199661	rs74069834	G	A	-0.276781	0.0174547	0.0589389	2.65226e-06	8171	0.00269168	22.0476
Isovalerate (i5:0) levels	GCST90199662	rs112755187	T	C	-0.177624	0.0442732	0.0377539	2.54124e-06	7862	0.00280754	22.1294
Isovalerate (i5:0) levels	GCST90199662	rs114248797	G	T	0.36155	0.00987764	0.0786193	4.25051e-06	7862	0.00268274	21.1431
Isovalerate (i5:0) levels	GCST90199662	rs117350340	C	T	-0.16461	0.0487695	0.0364871	6.43849e-06	7862	0.00258213	20.3481
Isovalerate (i5:0) levels	GCST90199662	rs117546625	G	A	-0.236693	0.0268893	0.0482055	9.10349e-07	7862	0.00305714	24.1028
Isovalerate (i5:0) levels	GCST90199662	rs117742113	T	C	-0.234768	0.0245285	0.0504297	3.23437e-06	7862	0.00274901	21.6668
Isovalerate (i5:0) levels	GCST90199662	rs142706506	G	T	0.254733	0.0209884	0.0544181	2.8543e-06	7862	0.00277934	21.9065
Isovalerate (i5:0) levels	GCST90199662	rs150981358	A	G	0.227853	0.0266753	0.0482807	2.36619e-06	7862	0.00282489	22.2665
Isovalerate (i5:0) levels	GCST90199662	rs188242626	T	C	-0.239692	0.0252273	0.0496341	1.37102e-06	7862	0.00295752	23.315
Isovalerate (i5:0) levels	GCST90199662	rs2407999	G	A	0.114291	0.121513	0.0243102	2.58439e-06	7862	0.00280346	22.0972
Isovalerate (i5:0) levels	GCST90199662	rs35721219	T	C	0.162517	0.0488957	0.0360284	6.45813e-06	7862	0.00258138	20.3422
Isovalerate (i5:0) levels	GCST90199662	rs4815566	T	C	0.111171	0.112645	0.0247376	6.98957e-06	7862	0.00256225	20.191
Isovalerate (i5:0) levels	GCST90199662	rs59173308	A	G	-0.171301	0.0465636	0.036733	3.11005e-06	7862	0.00275851	21.7419
Isovalerate (i5:0) levels	GCST90199662	rs7047835	C	T	-0.147304	0.939029	0.0325318	5.95455e-06	7862	0.00260105	20.4976
Isovalerate (i5:0) levels	GCST90199662	rs8014050	G	A	-0.0705248	0.411232	0.0158333	8.4206e-06	7862	0.00251717	19.8349
Isovalerate (i5:0) levels	GCST90199662	rs80329585	C	A	-0.348749	0.0104605	0.0765056	5.15269e-06	7862	0.00263609	20.7744
Isovalerate (i5:0) levels	GCST90199662	rs887829	T	C	0.0820467	0.324211	0.0165917	7.61251e-07	7862	0.00310069	24.4472
Isovalerate (i5:0) levels	GCST90199662	rs9295793	A	C	-0.0973961	0.155247	0.0213833	5.24433e-06	7862	0.00263182	20.7407
4-acetylphenol sulfate levels	GCST90199663	rs10101376	G	A	0.0755876	0.388492	0.0168628	7.37679e-06	7135	0.00280819	20.0872
4-acetylphenol sulfate levels	GCST90199663	rs11040389	T	C	0.0796657	0.434185	0.0165432	1.46752e-06	7135	0.00323967	23.1837
4-acetylphenol sulfate levels	GCST90199663	rs114393741	A	G	0.302597	0.0144521	0.068433	9.78836e-06	7135	0.00273285	19.5468
4-acetylphenol sulfate levels	GCST90199663	rs116938011	T	C	-0.380537	0.00979701	0.0845499	6.77187e-06	7135	0.00283102	20.251
4-acetylphenol sulfate levels	GCST90199663	rs12319193	T	G	0.439649	0.00835909	0.0912265	1.4405e-06	7135	0.00324463	23.2193
4-acetylphenol sulfate levels	GCST90199663	rs12354542	C	T	-0.175898	0.0506867	0.0373161	2.43208e-06	7135	0.00310445	22.213
4-acetylphenol sulfate levels	GCST90199663	rs12444105	G	A	-0.0782771	0.63628	0.0172342	5.57301e-06	7135	0.00288296	20.6236
4-acetylphenol sulfate levels	GCST90199663	rs12878900	G	A	-0.132112	0.112711	0.0261536	4.38603e-07	7135	0.0035635	25.5094
4-acetylphenol sulfate levels	GCST90199663	rs13102958	G	A	0.0755964	0.417198	0.0167714	6.561e-06	7135	0.00283945	20.3115
4-acetylphenol sulfate levels	GCST90199663	rs144625636	T	C	0.317716	0.0136746	0.0716714	9.29501e-06	7135	0.00274662	19.6456
4-acetylphenol sulfate levels	GCST90199663	rs1521039	G	A	-0.133494	0.890797	0.0265452	4.93156e-07	7135	0.003532	25.2831
4-acetylphenol sulfate levels	GCST90199663	rs1969346	T	C	0.169438	0.0494096	0.0381465	8.92236e-06	7135	0.00275752	19.7238
4-acetylphenol sulfate levels	GCST90199663	rs3767942	G	A	0.0875381	0.268484	0.018901	3.632e-06	7135	0.00299728	21.4439
4-acetylphenol sulfate levels	GCST90199663	rs4355631	G	A	-0.0795996	0.491424	0.017082	3.16418e-06	7135	0.00303411	21.7081
4-acetylphenol sulfate levels	GCST90199663	rs6756669	G	A	0.0812734	0.713592	0.018386	9.85196e-06	7135	0.00273112	19.5344
4-acetylphenol sulfate levels	GCST90199663	rs739244	G	A	-0.0872158	0.748831	0.0188382	3.66143e-06	7135	0.00299512	21.4284
4-acetylphenol sulfate levels	GCST90199663	rs76793324	C	T	0.293567	0.0163265	0.0653061	6.94898e-06	7135	0.00282413	20.2016
4-acetylphenol sulfate levels	GCST90199663	rs78621707	A	G	0.278554	0.021614	0.0565295	8.32509e-07	7135	0.00339156	24.2743
4-acetylphenol sulfate levels	GCST90199663	rs79284264	C	T	0.231367	0.0256537	0.0522866	9.64488e-06	7135	0.00273677	19.5749
Phenyllactate (PLA) levels in elite athletes	GCST90199664	rs10834052	C	T	0.0807497	0.802512	0.0182606	9.77604e-06	8235	0.00236896	19.55
Phenyllactate (PLA) levels in elite athletes	GCST90199664	rs11076256	T	C	0.447662	0.0778439	0.0265192	6.2441e-64	8235	0.0334458	284.888
Phenyllactate (PLA) levels in elite athletes	GCST90199664	rs116721959	T	C	-0.21061	0.0251855	0.0459716	4.62048e-06	8235	0.0025422	20.9833
Phenyllactate (PLA) levels in elite athletes	GCST90199664	rs12529420	A	G	0.0674951	0.381239	0.0150882	7.69938e-06	8235	0.00242411	20.0062
Phenyllactate (PLA) levels in elite athletes	GCST90199664	rs13396369	T	C	0.0893767	0.187179	0.0186298	1.60652e-06	8235	0.00278713	23.0105
Phenyllactate (PLA) levels in elite athletes	GCST90199664	rs143277630	T	C	-0.194762	0.0478586	0.0339985	1.01287e-08	8235	0.00396916	32.8083
Phenyllactate (PLA) levels in elite athletes	GCST90199664	rs143566944	T	C	0.287805	0.0130189	0.0642476	7.47717e-06	8235	0.00243087	20.0621
Phenyllactate (PLA) levels in elite athletes	GCST90199664	rs17783490	T	G	0.165104	0.0427215	0.035623	3.5738e-06	8235	0.00260171	21.4758
Phenyllactate (PLA) levels in elite athletes	GCST90199664	rs2359874	T	C	0.0730231	0.61135	0.0149781	1.08636e-06	8235	0.00287801	23.763
Phenyllactate (PLA) levels in elite athletes	GCST90199664	rs34064769	A	C	0.0678602	0.525012	0.0145435	3.07118e-06	8235	0.00263683	21.7664
Phenyllactate (PLA) levels in elite athletes	GCST90199664	rs35446494	G	A	0.171055	0.0382979	0.0375046	5.09335e-06	8235	0.00251967	20.7968
Phenyllactate (PLA) levels in elite athletes	GCST90199664	rs4291084	G	A	-0.082695	0.724661	0.016704	7.39797e-07	8235	0.00296731	24.5026
Phenyllactate (PLA) levels in elite athletes	GCST90199664	rs56381820	C	T	0.0842604	0.203436	0.0180851	3.17568e-06	8235	0.00262905	21.702
Phenyllactate (PLA) levels in elite athletes	GCST90199664	rs7141384	G	T	-0.0706039	0.333722	0.0152423	3.61956e-06	8235	0.00259874	21.4512
Phenyllactate (PLA) levels in elite athletes	GCST90199664	rs73351721	A	G	-0.14389	0.061443	0.0302864	2.02424e-06	8235	0.00273347	22.5663
Phenyllactate (PLA) levels in elite athletes	GCST90199664	rs73396011	G	A	0.149295	0.0595044	0.0310577	1.53204e-06	8235	0.00279815	23.1018
Phenyllactate (PLA) levels in elite athletes	GCST90199664	rs73669981	T	C	-0.194512	0.034831	0.039425	8.06738e-07	8235	0.00294716	24.3357
Phenyllactate (PLA) levels in elite athletes	GCST90199664	rs74546847	T	C	-0.242796	0.0222438	0.0487618	6.38388e-07	8235	0.00300161	24.7867
Phenyllactate (PLA) levels in elite athletes	GCST90199664	rs78199411	C	T	0.183637	0.0356752	0.0391572	2.73534e-06	8235	0.00266364	21.9883
Phenyllactate (PLA) levels in elite athletes	GCST90199664	rs7867041	A	G	0.0783952	0.226371	0.0173588	6.29683e-06	8235	0.0024706	20.3908
Phenyllactate (PLA) levels in elite athletes	GCST90199664	rs79724540	T	C	-0.117073	0.112452	0.0231742	4.37544e-07	8235	0.00308956	25.5152
Phenyllactate (PLA) levels in elite athletes	GCST90199664	rs937475	G	A	-0.0703956	0.599404	0.0148295	2.06466e-06	8235	0.0027289	22.5285
Phenyllactate (PLA) levels in elite athletes	GCST90199664	rs9470970	A	G	-0.145262	0.0663122	0.0290503	5.72199e-07	8235	0.00302707	24.9975
N-acetylaspartate (naa) levels	GCST90199665	rs10845794	T	G	-0.0705395	0.536408	0.0158112	8.1442e-06	8148	0.00243683	19.8989
N-acetylaspartate (naa) levels	GCST90199665	rs11073480	G	A	0.0960883	0.157032	0.021254	6.1561e-06	8148	0.00250219	20.434
N-acetylaspartate (naa) levels	GCST90199665	rs113199593	G	A	-0.318765	0.0116265	0.0717581	8.90352e-06	8148	0.00241601	19.7284
N-acetylaspartate (naa) levels	GCST90199665	rs117572246	A	G	-0.335037	0.0128793	0.0692125	1.29385e-06	8148	0.0028676	23.4266
N-acetylaspartate (naa) levels	GCST90199665	rs11868853	G	A	0.0822351	0.260506	0.0175866	2.92522e-06	8148	0.00267631	21.8597
N-acetylaspartate (naa) levels	GCST90199665	rs12039358	G	T	-0.0910294	0.227402	0.0184878	8.49033e-07	8148	0.00296655	24.2374
N-acetylaspartate (naa) levels	GCST90199665	rs139706814	G	A	-0.196608	0.0328242	0.0437219	6.89914e-06	8148	0.00247558	20.2161
N-acetylaspartate (naa) levels	GCST90199665	rs150753233	G	A	0.388784	0.00908417	0.0814519	1.81348e-06	8148	0.00278837	22.7776
N-acetylaspartate (naa) levels	GCST90199665	rs150965318	C	T	-0.209464	0.0276535	0.0468532	7.79847e-06	8148	0.00244695	19.9818
N-acetylaspartate (naa) levels	GCST90199665	rs2025408	A	C	-0.336702	0.0106869	0.0757383	8.76491e-06	8148	0.00241968	19.7585
N-acetylaspartate (naa) levels	GCST90199665	rs2248456	A	G	0.0745846	0.494379	0.0154974	1.48899e-06	8148	0.00283463	23.1566
N-acetylaspartate (naa) levels	GCST90199665	rs35911794	C	T	0.192938	0.0338346	0.042974	7.13446e-06	8148	0.00246774	20.152
N-acetylaspartate (naa) levels	GCST90199665	rs409751	T	C	0.0743278	0.558491	0.0161645	4.26133e-06	8148	0.00258822	21.1384
N-acetylaspartate (naa) levels	GCST90199665	rs62127223	A	G	-0.136176	0.0820923	0.0283979	1.62445e-06	8148	0.00281419	22.9891
N-acetylaspartate (naa) levels	GCST90199665	rs74509445	T	C	-0.139499	0.0667167	0.0313242	8.4528e-06	8148	0.00242815	19.8278
N-acetylaspartate (naa) levels	GCST90199665	rs74895134	A	G	0.266447	0.0166503	0.0599771	8.89292e-06	8148	0.00241629	19.7308
N-acetylaspartate (naa) levels	GCST90199665	rs79315153	G	A	-0.10644	0.116476	0.0237273	7.25895e-06	8148	0.00246372	20.119
N-acetylaspartate (naa) levels	GCST90199665	rs80135198	T	C	0.27184	0.0169512	0.0603487	6.65316e-06	8148	0.00248405	20.2854
N-acetylaspartate (naa) levels	GCST90199665	rs9869057	C	T	-0.811824	0.998185	0.183334	9.50571e-06	8148	0.00240073	19.6034
Palmitoylcarnitine levels (Metabolon platform)	GCST90199666	rs111269071	C	T	0.139429	0.0679766	0.0302597	4.07088e-06	8256	0.00256503	21.2262
Palmitoylcarnitine levels (Metabolon platform)	GCST90199666	rs113511960	T	C	-0.28963	0.015033	0.0631312	4.48072e-06	8256	0.00254287	21.0423
Palmitoylcarnitine levels (Metabolon platform)	GCST90199666	rs114684303	A	C	-0.326277	0.0122771	0.0685956	1.96945e-06	8256	0.00273289	22.6191
Palmitoylcarnitine levels (Metabolon platform)	GCST90199666	rs1171623	T	G	0.105784	0.224491	0.018426	9.41016e-09	8256	0.00397629	32.9513
Palmitoylcarnitine levels (Metabolon platform)	GCST90199666	rs12205483	T	C	-0.234035	0.0220643	0.0522496	7.49341e-06	8256	0.00242422	20.0581
Palmitoylcarnitine levels (Metabolon platform)	GCST90199666	rs12210538	G	A	-0.169243	0.238471	0.0176414	8.51296e-22	8256	0.0110248	92.0132
Palmitoylcarnitine levels (Metabolon platform)	GCST90199666	rs138066517	T	C	-0.18999	0.0341557	0.042387	7.38534e-06	8256	0.00242757	20.0859
Palmitoylcarnitine levels (Metabolon platform)	GCST90199666	rs143370068	T	C	-0.313926	0.0121017	0.0696259	6.52081e-06	8256	0.00245626	20.3239
Palmitoylcarnitine levels (Metabolon platform)	GCST90199666	rs174544	A	C	-0.0864977	0.301651	0.0165349	1.6841e-07	8256	0.00330369	27.359
Palmitoylcarnitine levels (Metabolon platform)	GCST90199666	rs17569868	C	A	0.0839015	0.211224	0.0186144	6.56434e-06	8256	0.00245473	20.3112
Palmitoylcarnitine levels (Metabolon platform)	GCST90199666	rs1799822	G	A	0.084205	0.22902	0.0181362	3.43522e-06	8256	0.00260424	21.5515
Palmitoylcarnitine levels (Metabolon platform)	GCST90199666	rs2167534	A	G	-0.0774604	0.310582	0.0172303	6.9379e-06	8256	0.00244198	20.2055
Palmitoylcarnitine levels (Metabolon platform)	GCST90199666	rs2612989	A	G	0.0945784	0.822267	0.0198049	1.79262e-06	8256	0.00275468	22.7999
Palmitoylcarnitine levels (Metabolon platform)	GCST90199666	rs2963905	A	C	-0.0810907	0.716492	0.0169006	1.60178e-06	8256	0.00278073	23.0161
Palmitoylcarnitine levels (Metabolon platform)	GCST90199666	rs7143692	G	A	0.0865656	0.207493	0.0187875	4.07316e-06	8256	0.00256488	21.225
Palmitoylcarnitine levels (Metabolon platform)	GCST90199666	rs72696241	A	G	0.0788913	0.276009	0.0170751	3.83246e-06	8256	0.00257894	21.3416
Palmitoylcarnitine levels (Metabolon platform)	GCST90199666	rs72777087	G	A	0.0928261	0.170976	0.0202234	4.43193e-06	8256	0.0025454	21.0633
Palmitoylcarnitine levels (Metabolon platform)	GCST90199666	rs72906893	T	C	0.0927839	0.176603	0.0204954	5.98074e-06	8256	0.0024762	20.4893
Palmitoylcarnitine levels (Metabolon platform)	GCST90199666	rs75555206	A	G	-0.22333	0.0239287	0.0498164	7.35818e-06	8256	0.00242842	20.093
Palmitoylcarnitine levels (Metabolon platform)	GCST90199666	rs78422675	T	C	0.557491	0.00466836	0.111628	5.90816e-07	8256	0.00301196	24.9359
Palmitoylcarnitine levels (Metabolon platform)	GCST90199666	rs79450911	T	C	-0.240404	0.0222007	0.0517006	3.32062e-06	8256	0.00261208	21.6166
Palmitoylcarnitine levels (Metabolon platform)	GCST90199666	rs887477	C	A	0.0717292	0.515027	0.0155223	3.81827e-06	8256	0.00257981	21.3489
Erythritol levels in elite athletes	GCST90199667	rs116078994	A	C	0.252839	0.0183301	0.0537262	2.52558e-06	8167	0.00270444	22.1416
Erythritol levels in elite athletes	GCST90199667	rs12633047	T	C	0.130274	0.0692572	0.0282786	4.08865e-06	8167	0.00259185	21.2175
Erythritol levels in elite athletes	GCST90199667	rs12893100	T	C	0.0721428	0.291436	0.016087	7.30705e-06	8167	0.00245643	20.1062
Erythritol levels in elite athletes	GCST90199667	rs142601344	T	C	0.34102	0.0113622	0.0685053	6.42442e-07	8167	0.00302505	24.7745
Erythritol levels in elite athletes	GCST90199667	rs144368133	G	A	-0.33485	0.0107812	0.0704029	1.97275e-06	8167	0.0027622	22.6159
Erythritol levels in elite athletes	GCST90199667	rs148188291	G	A	-0.312133	0.011176	0.068299	4.87511e-06	8167	0.00255081	20.8807
Erythritol levels in elite athletes	GCST90199667	rs150074699	A	G	1.31346	0.000613196	0.291544	6.63157e-06	8167	0.00247905	20.2917
Erythritol levels in elite athletes	GCST90199667	rs150921780	T	C	0.157491	0.0444772	0.0349348	6.53989e-06	8167	0.00248229	20.3184
Erythritol levels in elite athletes	GCST90199667	rs181823223	T	C	-0.108427	0.117225	0.02309	2.65528e-06	8167	0.00269273	22.0455
Erythritol levels in elite athletes	GCST90199667	rs1865475	A	G	-0.115293	0.0960525	0.0244655	2.44721e-06	8167	0.00271179	22.202
Erythritol levels in elite athletes	GCST90199667	rs27598	A	G	-0.0675333	0.616334	0.0149044	5.86762e-06	8167	0.00250758	20.5258
Erythritol levels in elite athletes	GCST90199667	rs376874259	G	T	-0.178181	0.0422138	0.0359668	7.26855e-07	8167	0.00299608	24.5365
Erythritol levels in elite athletes	GCST90199667	rs4426692	G	A	-0.068372	0.331673	0.0152462	7.30789e-06	8167	0.00245642	20.1061
Erythritol levels in elite athletes	GCST90199667	rs55769487	T	C	0.0923657	0.152674	0.0199838	3.79984e-06	8167	0.00260896	21.3579
Erythritol levels in elite athletes	GCST90199667	rs71480323	A	G	-0.101121	0.123767	0.0217504	3.33285e-06	8167	0.0026396	21.6094
Erythritol levels in elite athletes	GCST90199667	rs72692616	A	G	-0.333531	0.0535583	0.0319348	1.55926e-25	8167	0.0131801	109.053
Erythritol levels in elite athletes	GCST90199667	rs79695006	G	A	0.146655	0.0571607	0.0312792	2.75113e-06	8167	0.00268443	21.9774
Erythritol levels in elite athletes	GCST90199667	rs9813594	C	T	-0.0730144	0.659893	0.0154387	2.253e-06	8167	0.00273115	22.3609
Erythritol levels in elite athletes	GCST90199667	rs9858049	T	C	-0.135463	0.123202	0.0219498	6.76417e-10	8167	0.00464191	38.078
Hexanoylcarnitine levels (Biocrates platform)	GCST90199668	rs113915691	A	G	-0.138771	0.0625	0.0308238	6.72984e-06	8242	0.00245316	20.2637
Hexanoylcarnitine levels (Biocrates platform)	GCST90199668	rs117138561	T	C	0.345285	0.00930119	0.0773593	8.06713e-06	8242	0.00241129	19.917
Hexanoylcarnitine levels (Biocrates platform)	GCST90199668	rs1171617	T	G	0.152178	0.768951	0.0180475	3.39535e-17	8242	0.00855277	71.0828
Hexanoylcarnitine levels (Biocrates platform)	GCST90199668	rs117548628	A	G	-0.272418	0.016033	0.059426	4.55821e-06	8242	0.0025432	21.0094
Hexanoylcarnitine levels (Biocrates platform)	GCST90199668	rs117907282	A	G	-0.347706	0.00977772	0.0762	5.04116e-06	8242	0.00251992	20.8166
Hexanoylcarnitine levels (Biocrates platform)	GCST90199668	rs1391967	G	A	-0.0857333	0.187232	0.0192503	8.44367e-06	8242	0.00240075	19.8298
Hexanoylcarnitine levels (Biocrates platform)	GCST90199668	rs141882839	A	G	0.245572	0.0257707	0.0474263	2.24314e-07	8242	0.00324247	26.8049
Hexanoylcarnitine levels (Biocrates platform)	GCST90199668	rs144724596	T	C	0.433125	0.00693515	0.0902822	1.60694e-06	8242	0.0027847	23.01
Hexanoylcarnitine levels (Biocrates platform)	GCST90199668	rs149556176	C	T	0.49122	0.0140408	0.0634609	9.90147e-15	8242	0.00721708	59.901
Hexanoylcarnitine levels (Biocrates platform)	GCST90199668	rs16865990	G	A	-0.356033	0.0100306	0.075046	2.09342e-06	8242	0.00272338	22.5019
Hexanoylcarnitine levels (Biocrates platform)	GCST90199668	rs17843902	C	T	-0.0833266	0.296766	0.0163535	3.48112e-07	8242	0.00314013	25.9562
Hexanoylcarnitine levels (Biocrates platform)	GCST90199668	rs2185152	T	C	-0.4316	0.30837	0.0153412	3.83431e-174	8242	0.0876171	791.296
Hexanoylcarnitine levels (Biocrates platform)	GCST90199668	rs28540007	C	T	-0.239621	0.0204714	0.0526059	5.23824e-06	8242	0.00251106	20.7432
Hexanoylcarnitine levels (Biocrates platform)	GCST90199668	rs36012907	T	C	0.128382	0.0917344	0.0263672	1.1217e-06	8242	0.00286814	23.7014
Hexanoylcarnitine levels (Biocrates platform)	GCST90199668	rs62290256	G	A	0.16173	0.0584841	0.0316506	3.22408e-07	8242	0.00315799	26.1043
Hexanoylcarnitine levels (Biocrates platform)	GCST90199668	rs73001574	T	G	-0.28157	0.0158023	0.0599701	2.66386e-06	8242	0.00266754	22.0393
Hexanoylcarnitine levels (Biocrates platform)	GCST90199668	rs75690409	G	A	0.265713	0.0166198	0.0585954	5.76827e-06	8242	0.00248876	20.5586
Hexanoylcarnitine levels (Biocrates platform)	GCST90199668	rs77010315	A	C	-0.452358	0.012084	0.0682548	3.41446e-11	8242	0.00530099	43.913
Hexanoylcarnitine levels (Biocrates platform)	GCST90199668	rs80254170	G	A	-0.124082	0.0750547	0.0280817	9.93375e-06	8242	0.00236326	19.5194
Hexanoylcarnitine levels (Biocrates platform)	GCST90199668	rs898847	C	T	0.0835404	0.745109	0.0173534	1.47896e-06	8242	0.00280396	23.1696
Acetylcarnitine levels (Biocrates platform)	GCST90199669	rs10984356	G	A	-0.144742	0.0562768	0.0326654	9.37703e-06	8262	0.00237081	19.6294
Acetylcarnitine levels (Biocrates platform)	GCST90199669	rs114798927	C	T	-0.112961	0.109753	0.0241021	2.77555e-06	8262	0.00265161	21.9605
Acetylcarnitine levels (Biocrates platform)	GCST90199669	rs1171617	T	G	0.215613	0.769509	0.0180295	5.83405e-33	8262	0.0170155	142.981
Acetylcarnitine levels (Biocrates platform)	GCST90199669	rs117508585	A	G	-0.264148	0.0165029	0.0589634	7.46889e-06	8262	0.00242321	20.0643
Acetylcarnitine levels (Biocrates platform)	GCST90199669	rs138268157	G	A	0.107567	0.124725	0.0225861	1.91198e-06	8262	0.00273779	22.6762
Acetylcarnitine levels (Biocrates platform)	GCST90199669	rs139264311	G	A	-0.230906	0.0214303	0.0521359	9.47e-06	8262	0.00236854	19.6106
Acetylcarnitine levels (Biocrates platform)	GCST90199669	rs147882444	A	G	-0.269681	0.0159815	0.060037	7.05834e-06	8262	0.00243623	20.1724
Acetylcarnitine levels (Biocrates platform)	GCST90199669	rs16865990	G	A	-0.373578	0.0100037	0.0752289	6.83895e-07	8262	0.00297587	24.654
Acetylcarnitine levels (Biocrates platform)	GCST90199669	rs1839212	A	G	0.217408	0.0267879	0.0465305	2.97752e-06	8262	0.00263539	21.8258
Acetylcarnitine levels (Biocrates platform)	GCST90199669	rs273694	C	T	0.070912	0.561411	0.0154344	4.33962e-06	8262	0.00254839	21.1035
Acetylcarnitine levels (Biocrates platform)	GCST90199669	rs55640226	C	T	-0.129357	0.0695067	0.02927	9.8956e-06	8262	0.00235843	19.5267
Acetylcarnitine levels (Biocrates platform)	GCST90199669	rs55796423	A	G	-0.0969525	0.153893	0.0211135	4.39083e-06	8262	0.00254569	21.0811
Acetylcarnitine levels (Biocrates platform)	GCST90199669	rs61765007	A	G	-0.261156	0.0168485	0.0577114	6.03371e-06	8262	0.00247239	20.4725
Acetylcarnitine levels (Biocrates platform)	GCST90199669	rs71454277	A	C	0.264081	0.0165103	0.0592975	8.44882e-06	8262	0.00239483	19.8288
Acetylcarnitine levels (Biocrates platform)	GCST90199669	rs74823953	T	C	-0.407734	0.0122617	0.0679719	1.99076e-09	8262	0.00433633	35.9741
Acetylcarnitine levels (Biocrates platform)	GCST90199669	rs898847	C	T	0.0867139	0.744526	0.0173494	5.78998e-07	8262	0.00301448	24.9749
Iminodiacetate (IDA) levels	GCST90199670	rs1080669	T	C	-0.105885	0.13774	0.0228046	3.43172e-06	8213	0.00261808	21.5535
Iminodiacetate (IDA) levels	GCST90199670	rs113401873	A	G	0.249914	0.0189542	0.0558793	7.73518e-06	8213	0.00242952	19.9974
Iminodiacetate (IDA) levels	GCST90199670	rs11617909	T	G	-0.145908	0.0654711	0.0312604	3.04888e-06	8213	0.00264556	21.7803
Iminodiacetate (IDA) levels	GCST90199670	rs117448509	T	G	0.255763	0.0184259	0.0576024	8.98944e-06	8213	0.0023947	19.7101
Iminodiacetate (IDA) levels	GCST90199670	rs1297208	C	T	-0.072164	0.425451	0.0161009	7.39509e-06	8213	0.00243993	20.0833
Iminodiacetate (IDA) levels	GCST90199670	rs183008696	T	C	-0.371462	0.00942819	0.0801958	3.62269e-06	8213	0.0026055	21.4496
Iminodiacetate (IDA) levels	GCST90199670	rs185717944	C	T	0.292572	0.0134277	0.0661473	9.73254e-06	8213	0.00237633	19.5585
Iminodiacetate (IDA) levels	GCST90199670	rs2094632	G	A	0.0781469	0.687099	0.0165713	2.40778e-06	8213	0.00270044	22.2333
Iminodiacetate (IDA) levels	GCST90199670	rs2386992	G	A	0.0750443	0.639974	0.0165301	5.62943e-06	8213	0.00250319	20.6053
Iminodiacetate (IDA) levels	GCST90199670	rs2967159	C	T	-0.0892336	0.782601	0.0188596	2.229e-06	8213	0.00271837	22.3813
Iminodiacetate (IDA) levels	GCST90199670	rs6506794	G	A	0.0767115	0.709199	0.017227	8.46853e-06	8213	0.00240853	19.8242
Iminodiacetate (IDA) levels	GCST90199670	rs72704298	G	A	0.13257	0.0793087	0.0283537	2.93147e-06	8213	0.0026547	21.8557
Iminodiacetate (IDA) levels	GCST90199670	rs7626271	G	T	0.19145	0.0385131	0.0401333	1.83911e-06	8213	0.00276311	22.7507
Iminodiacetate (IDA) levels	GCST90199670	rs79787801	A	G	-0.132657	0.0767671	0.0290533	4.97162e-06	8213	0.00253202	20.8432
Cysteine s-sulfate levels	GCST90199671	rs11244781	T	C	-0.0897994	0.212774	0.0184176	1.08402e-06	8229	0.00288059	23.767
Cysteine s-sulfate levels	GCST90199671	rs11641923	A	G	-0.265368	0.0178239	0.0576737	4.2008e-06	8229	0.00256613	21.1659
Cysteine s-sulfate levels	GCST90199671	rs117088632	A	G	0.266147	0.018654	0.0563105	2.2851e-06	8229	0.00270732	22.3336
Cysteine s-sulfate levels	GCST90199671	rs117215329	T	C	0.256704	0.0194204	0.0545011	2.47623e-06	8229	0.00268868	22.1794
Cysteine s-sulfate levels	GCST90199671	rs140247774	T	C	0.132671	0.0686635	0.0299172	9.22343e-06	8229	0.00238411	19.661
Cysteine s-sulfate levels	GCST90199671	rs140798906	C	T	0.347447	0.0100012	0.0757916	4.55625e-06	8229	0.0025473	21.0102
Cysteine s-sulfate levels	GCST90199671	rs17028699	T	C	0.121118	0.117487	0.0238351	3.74526e-07	8229	0.00312806	25.8153
Cysteine s-sulfate levels	GCST90199671	rs67512771	T	C	0.37189	0.0091838	0.0780862	1.91153e-06	8229	0.00274877	22.6764
Cysteine s-sulfate levels	GCST90199671	rs73391840	G	A	0.115721	0.0914345	0.026184	9.89213e-06	8229	0.00236797	19.5275
Cysteine s-sulfate levels	GCST90199671	rs76358805	C	A	-0.325404	0.0116945	0.0704489	3.85587e-06	8229	0.00258598	21.33
Cysteine s-sulfate levels	GCST90199671	rs8024193	C	T	-0.125484	0.0810205	0.0278703	6.71831e-06	8229	0.00245741	20.2669
Cysteine s-sulfate levels	GCST90199671	rs9294112	T	C	-0.0795037	0.584908	0.0157707	4.62576e-07	8229	0.00307884	25.4078
Cysteine s-sulfate levels	GCST90199671	rs9349017	A	G	-0.0681227	0.472072	0.0153172	8.68962e-06	8229	0.00239792	19.7751
Cysteine s-sulfate levels	GCST90199671	rs949204	A	C	-0.176649	0.94961	0.0351179	4.90051e-07	8229	0.00306538	25.2965
Oxalate (ethanedioate) levels	GCST90199672	rs112268836	C	T	0.356864	0.0100841	0.0757379	2.45505e-06	8181	0.00270642	22.1959
Oxalate (ethanedioate) levels	GCST90199672	rs113601767	G	A	-0.172283	0.0407475	0.0380449	5.94281e-06	8181	0.00250034	20.5015
Oxalate (ethanedioate) levels	GCST90199672	rs117338371	A	G	-0.179984	0.0360945	0.0406824	9.68362e-06	8181	0.00238677	19.5681
Oxalate (ethanedioate) levels	GCST90199672	rs117461873	A	G	-0.269529	0.0177566	0.0573321	2.58663e-06	8181	0.00269425	22.0958
Oxalate (ethanedioate) levels	GCST90199672	rs11766962	C	T	-0.0829003	0.225534	0.0183671	6.3762e-06	8181	0.00248396	20.3669
Oxalate (ethanedioate) levels	GCST90199672	rs1428090	C	A	0.0721094	0.418005	0.015174	2.01246e-06	8181	0.00275283	22.5776
Oxalate (ethanedioate) levels	GCST90199672	rs1449141	C	A	-0.0813985	0.282847	0.0168357	1.33222e-06	8181	0.00284921	23.3703
Oxalate (ethanedioate) levels	GCST90199672	rs145121944	G	A	-0.283903	0.016564	0.059632	1.92708e-06	8181	0.00276295	22.6608
Oxalate (ethanedioate) levels	GCST90199672	rs145856286	A	G	-0.386166	0.00822591	0.084412	4.76737e-06	8181	0.00255167	20.9235
Oxalate (ethanedioate) levels	GCST90199672	rs149160598	A	G	-0.305518	0.0163097	0.06029	4.0311e-07	8181	0.00312907	25.673
Oxalate (ethanedioate) levels	GCST90199672	rs1995538	T	G	0.445516	0.993275	0.0952138	2.88123e-06	8181	0.00266907	21.8887
Oxalate (ethanedioate) levels	GCST90199672	rs2809969	C	T	-0.0696477	0.527785	0.0152303	4.80833e-06	8181	0.00254966	20.9069
Oxalate (ethanedioate) levels	GCST90199672	rs373578	G	A	0.0789206	0.71786	0.0174154	5.85235e-06	8181	0.00250391	20.5309
Oxalate (ethanedioate) levels	GCST90199672	rs4953634	C	T	-0.14883	0.0551434	0.0330522	6.70402e-06	8181	0.00247229	20.2709
Oxalate (ethanedioate) levels	GCST90199672	rs62381198	T	C	-0.317886	0.0258779	0.047336	1.87386e-11	8181	0.00548234	45.0872
Oxalate (ethanedioate) levels	GCST90199672	rs647667	C	T	0.154413	0.0593252	0.032158	1.57324e-06	8181	0.00281035	23.0507
Oxalate (ethanedioate) levels	GCST90199672	rs72680272	A	G	-0.375643	0.00830054	0.0834787	6.79963e-06	8181	0.00246899	20.2438
Oxalate (ethanedioate) levels	GCST90199672	rs756874	G	A	0.0765485	0.36637	0.0157536	1.17904e-06	8181	0.00287777	23.6052
Oxalate (ethanedioate) levels	GCST90199672	rs77008478	G	A	-0.327811	0.0114541	0.0709191	3.79474e-06	8181	0.00260484	21.3606
Oxalate (ethanedioate) levels	GCST90199672	rs77555311	G	A	-0.201776	0.0319735	0.0431392	2.90649e-06	8181	0.00266703	21.872
DHEAS levels	GCST90199673	rs10228292	T	C	-0.0656196	0.694808	0.0146309	7.29186e-06	8228	0.00243877	20.1103
DHEAS levels	GCST90199673	rs10494157	A	G	-0.0929436	0.130411	0.0200791	3.6767e-06	8228	0.00259733	21.4213
DHEAS levels	GCST90199673	rs10806995	G	A	-0.066028	0.298428	0.0147689	7.79437e-06	8228	0.00242333	19.9827
DHEAS levels	GCST90199673	rs1111474	T	C	0.116247	0.07087	0.0261944	9.08649e-06	8228	0.00238789	19.6898
DHEAS levels	GCST90199673	rs115255559	G	A	-0.219727	0.0207872	0.0473768	3.52033e-06	8228	0.0026074	21.5045
DHEAS levels	GCST90199673	rs117833456	C	T	-0.170218	0.0328131	0.038225	8.46599e-06	8228	0.00240423	19.8249
DHEAS levels	GCST90199673	rs12049195	A	G	-0.0676001	0.530054	0.013428	4.79693e-07	8228	0.00307073	25.3377
DHEAS levels	GCST90199673	rs141370991	T	C	-0.239218	0.0202811	0.047825	5.67554e-07	8228	0.00303155	25.0134
DHEAS levels	GCST90199673	rs144814135	A	G	-0.240898	0.016918	0.0527017	4.85472e-06	8228	0.00253292	20.8887
DHEAS levels	GCST90199673	rs148769396	A	G	0.233356	0.0165486	0.0527685	9.76712e-06	8228	0.00237117	19.5516
DHEAS levels	GCST90199673	rs149982314	T	C	-0.363745	0.00935551	0.0702108	2.20999e-07	8228	0.00325145	26.8337
DHEAS levels	GCST90199673	rs150328525	G	T	-0.304863	0.0102314	0.0670882	5.51403e-06	8228	0.00250342	20.6448
DHEAS levels	GCST90199673	rs150374297	C	T	-0.262352	0.0142327	0.0570627	4.27386e-06	8228	0.00256245	21.1329
DHEAS levels	GCST90199673	rs1807334	A	G	0.0626868	0.39813	0.0137327	4.99998e-06	8228	0.00252608	20.8322
DHEAS levels	GCST90199673	rs184445849	T	C	0.251175	0.0156827	0.0545375	4.11386e-06	8228	0.00257128	21.2059
DHEAS levels	GCST90199673	rs191866531	A	G	0.330692	0.00830281	0.0738705	7.58235e-06	8228	0.00242971	20.0355
DHEAS levels	GCST90199673	rs2055157	A	C	0.0781081	0.194049	0.0170109	4.39749e-06	8228	0.00255583	21.0781
DHEAS levels	GCST90199673	rs212100	C	T	0.0852723	0.838122	0.0183422	3.33596e-06	8228	0.00261987	21.6076
DHEAS levels	GCST90199673	rs28552668	T	C	-0.118903	0.0716572	0.0260291	4.92176e-06	8228	0.00252972	20.8623
DHEAS levels	GCST90199673	rs529543	G	T	-0.063488	0.472088	0.0135612	2.84683e-06	8228	0.00265667	21.912
DHEAS levels	GCST90199673	rs560835392	A	C	0.205827	0.0236755	0.0442233	3.25145e-06	8228	0.00262583	21.6569
DHEAS levels	GCST90199673	rs6428823	T	C	-0.0632887	0.55575	0.0136504	3.54539e-06	8228	0.00260576	21.491
DHEAS levels	GCST90199673	rs6879686	T	G	-0.0722897	0.226271	0.0159968	6.21329e-06	8228	0.0024758	20.4165
DHEAS levels	GCST90199673	rs706795	C	T	0.061449	0.586905	0.0137477	7.82999e-06	8228	0.00242227	19.974
DHEAS levels	GCST90199673	rs71606471	A	C	-0.106227	0.102975	0.0221505	1.62119e-06	8228	0.00278738	22.9931
DHEAS levels	GCST90199673	rs73172224	A	G	-0.0937382	0.130576	0.0200897	3.07145e-06	8228	0.00263903	21.7661
DHEAS levels	GCST90199673	rs75561083	T	C	0.242916	0.0154268	0.054521	8.37117e-06	8228	0.00240682	19.8463
DHEAS levels	GCST90199673	rs76294479	T	C	0.158165	0.0689424	0.0264428	2.21235e-09	8228	0.0043294	35.7685
DHEAS levels	GCST90199673	rs76768009	A	G	-0.157937	0.0366166	0.0356743	9.54667e-06	8228	0.00237645	19.5953
DHEAS levels	GCST90199673	rs7687817	T	C	-0.106706	0.0931987	0.0229306	3.26475e-06	8228	0.00262489	21.6492
DHEAS levels	GCST90199673	rs76895520	A	G	-0.209452	0.0212325	0.0467287	7.38458e-06	8228	0.00243584	20.0861
DHEAS levels	GCST90199673	rs784420	G	A	0.0838184	0.295093	0.0147829	1.4283e-08	8228	0.00389199	32.1406
DHEAS levels	GCST90199673	rs7855576	A	C	-0.0714674	0.275256	0.0153476	3.21491e-06	8228	0.00262844	21.6785
DHEAS levels	GCST90199673	rs79317397	A	C	0.244906	0.0168108	0.0523019	2.83319e-06	8228	0.00265775	21.9209
DHEAS levels	GCST90199673	rs9420589	T	G	-0.0649842	0.426402	0.0136215	1.83585e-06	8228	0.00275849	22.7541
DHEAS levels	GCST90199673	rs9594288	T	C	-0.166697	0.032861	0.0370828	6.94836e-06	8228	0.00244991	20.2025
3-hydroxymyristate levels	GCST90199674	rs1202578	C	T	0.0731406	0.680472	0.0159922	4.79593e-06	8235	0.00253358	20.912
3-hydroxymyristate levels	GCST90199674	rs1349890	C	T	-0.0701093	0.585445	0.0152337	4.17938e-06	8235	0.00256544	21.1756
3-hydroxymyristate levels	GCST90199674	rs139938935	G	A	-0.482894	0.00577789	0.0991018	1.10077e-06	8235	0.00287493	23.7375
3-hydroxymyristate levels	GCST90199674	rs141436484	G	A	0.104455	0.119489	0.0231002	6.13085e-06	8235	0.00247677	20.4419
3-hydroxymyristate levels	GCST90199674	rs146643611	T	C	-0.155008	0.0528314	0.0342988	6.203e-06	8235	0.00247406	20.4195
3-hydroxymyristate levels	GCST90199674	rs1532133	T	C	0.0760915	0.596884	0.015638	1.13986e-06	8235	0.00286681	23.6703
3-hydroxymyristate levels	GCST90199674	rs2026430	C	T	0.0671379	0.493468	0.0150019	7.63079e-06	8235	0.00242619	20.0234
3-hydroxymyristate levels	GCST90199674	rs62273444	A	G	-0.14935	0.0560991	0.0327843	5.22542e-06	8235	0.00251375	20.7479
3-hydroxymyristate levels	GCST90199674	rs62294541	G	A	-0.113994	0.100994	0.0251764	5.96007e-06	8235	0.00248332	20.4961
3-hydroxymyristate levels	GCST90199674	rs710362	G	A	0.15381	0.0488731	0.0344818	8.17257e-06	8235	0.00241034	19.8922
3-hydroxymyristate levels	GCST90199674	rs73240592	A	G	0.174041	0.0402165	0.0381644	5.10829e-06	8235	0.00251899	20.7913
3-hydroxymyristate levels	GCST90199674	rs78085499	T	C	-0.211076	0.0268595	0.04588	4.21265e-06	8235	0.00256361	21.1605
3-hydroxymyristate levels	GCST90199674	rs79142871	A	G	0.26564	0.0181089	0.0560876	2.17794e-06	8235	0.00271649	22.4258
3-hydroxymyristate levels	GCST90199674	rs79589895	G	A	-0.186161	0.0345417	0.0413001	6.55911e-06	8235	0.00246117	20.3128
3-hydroxymyristate levels	GCST90199674	rs79795772	A	G	-0.174959	0.0397582	0.0384746	5.43169e-06	8235	0.00250479	20.6737
3-hydroxymyristate levels	GCST90199674	rs989915	T	C	0.0725937	0.355787	0.0158887	4.90291e-06	8235	0.00252847	20.8697
Homoarginine levels	GCST90199675	rs114917035	C	T	0.256701	0.0158173	0.0579099	9.30326e-06	8265	0.00237179	19.6447
Homoarginine levels	GCST90199675	rs116979298	T	C	-0.181869	0.0342134	0.0396223	4.43094e-06	8265	0.00254267	21.0636
Homoarginine levels	GCST90199675	rs12306007	T	C	0.102709	0.142736	0.0203538	4.50717e-07	8265	0.00307148	25.4578
Homoarginine levels	GCST90199675	rs144260607	T	C	-0.22454	0.0232219	0.0480399	2.95348e-06	8265	0.00263629	21.8413
Homoarginine levels	GCST90199675	rs145421014	A	C	-0.365808	0.00976823	0.0735614	6.59824e-07	8265	0.00298309	24.723
Homoarginine levels	GCST90199675	rs1805120	A	G	0.080005	0.208831	0.017912	7.9486e-06	8265	0.002408	19.9453
Homoarginine levels	GCST90199675	rs2282841	T	C	-0.111787	0.0908258	0.0248422	6.7991e-06	8265	0.00244398	20.244
Homoarginine levels	GCST90199675	rs2781666	T	G	0.0781012	0.306099	0.0156659	6.18211e-07	8265	0.00299818	24.8485
Homoarginine levels	GCST90199675	rs34544263	G	A	0.0949334	0.156	0.0196998	1.44274e-06	8265	0.0028019	23.2172
Homoarginine levels	GCST90199675	rs35770448	C	T	0.107377	0.0983936	0.0239115	7.1021e-06	8265	0.00243393	20.1606
Homoarginine levels	GCST90199675	rs37370	T	C	-0.148341	0.901746	0.0241157	7.68912e-10	8265	0.00455718	37.8284
Homoarginine levels	GCST90199675	rs4978869	T	G	0.103357	0.114664	0.0233778	9.81663e-06	8265	0.00235941	19.5419
Homoarginine levels	GCST90199675	rs56162443	T	C	0.224743	0.0207348	0.0501508	7.41753e-06	8265	0.00242393	20.0776
Homoarginine levels	GCST90199675	rs62356073	A	G	-0.0640151	0.572483	0.0144212	9.03957e-06	8265	0.0023784	19.6996
Homoarginine levels	GCST90199675	rs6473159	G	A	-0.0704143	0.309664	0.0159401	9.98805e-06	8265	0.00235544	19.509
Homoarginine levels	GCST90199675	rs72623915	T	C	0.355872	0.256124	0.0159872	9.06726e-110	8265	0.0565606	495.379
Homoarginine levels	GCST90199675	rs72682642	A	G	0.270338	0.0141767	0.0607798	8.67438e-06	8265	0.00238789	19.7784
Homoarginine levels	GCST90199675	rs75686987	A	G	0.222727	0.0231924	0.0475935	2.87192e-06	8265	0.00264276	21.895
Homoarginine levels	GCST90199675	rs76205147	A	G	0.157438	0.0473369	0.0338988	3.4115e-06	8265	0.00260301	21.5648
Homoarginine levels	GCST90199675	rs77433867	A	G	-0.161837	0.041419	0.0362499	8.0266e-06	8265	0.00240576	19.9268
Homoarginine levels	GCST90199675	rs7818335	T	C	0.070804	0.374752	0.0152316	3.34365e-06	8265	0.00260764	21.6033
1-oleoylglycerol (18:1) levels	GCST90199676	rs1002762	G	A	-0.0958491	0.199319	0.0195747	9.75154e-07	8225	0.0029066	23.9707
1-oleoylglycerol (18:1) levels	GCST90199676	rs10840108	C	T	-0.0836033	0.247676	0.0178556	2.83835e-06	8225	0.00265831	21.9176
1-oleoylglycerol (18:1) levels	GCST90199676	rs111879519	T	C	0.145409	0.0645021	0.0319907	5.48463e-06	8225	0.00250559	20.6552
1-oleoylglycerol (18:1) levels	GCST90199676	rs112871012	A	G	0.158987	0.090405	0.0280316	1.41377e-08	8225	0.0038958	32.1604
1-oleoylglycerol (18:1) levels	GCST90199676	rs114951684	G	A	-0.210068	0.0284632	0.0464803	6.19855e-06	8225	0.00247724	20.421
1-oleoylglycerol (18:1) levels	GCST90199676	rs117245363	A	G	0.292341	0.015133	0.063964	4.86807e-06	8225	0.00253321	20.8835
1-oleoylglycerol (18:1) levels	GCST90199676	rs11754776	T	C	-0.166115	0.0511945	0.0349798	2.04541e-06	8225	0.00273437	22.5464
1-oleoylglycerol (18:1) levels	GCST90199676	rs13238458	A	G	0.132235	0.0702811	0.0299019	9.76565e-06	8225	0.00237207	19.5519
1-oleoylglycerol (18:1) levels	GCST90199676	rs139236053	A	G	-0.153174	0.0546626	0.0343176	8.06581e-06	8225	0.00241629	19.9173
1-oleoylglycerol (18:1) levels	GCST90199676	rs145557517	A	G	0.307537	0.0140078	0.0656048	2.76271e-06	8225	0.00266458	21.9694
1-oleoylglycerol (18:1) levels	GCST90199676	rs146172549	C	T	0.336766	0.0112401	0.073153	4.15278e-06	8225	0.00257003	21.1878
1-oleoylglycerol (18:1) levels	GCST90199676	rs148125219	A	G	-0.355434	0.0102128	0.0766211	3.50346e-06	8225	0.00260946	21.5137
1-oleoylglycerol (18:1) levels	GCST90199676	rs17268364	A	G	0.0723971	0.48861	0.0154591	2.82508e-06	8225	0.00265939	21.9264
1-oleoylglycerol (18:1) levels	GCST90199676	rs186740048	A	G	-0.302981	0.0131675	0.0677624	7.77696e-06	8225	0.00242473	19.987
1-oleoylglycerol (18:1) levels	GCST90199676	rs191591925	T	C	-0.439326	0.00658296	0.0960845	4.82431e-06	8225	0.0025353	20.9007
1-oleoylglycerol (18:1) levels	GCST90199676	rs2514155	A	C	-0.156688	0.0501707	0.0353748	9.45092e-06	8225	0.00237965	19.6145
1-oleoylglycerol (18:1) levels	GCST90199676	rs4962425	C	T	0.09298	0.816855	0.0206509	6.71679e-06	8225	0.00245865	20.2673
1-oleoylglycerol (18:1) levels	GCST90199676	rs57601959	A	G	-0.1601	0.0479494	0.0361169	9.30054e-06	8225	0.00238336	19.6452
1-oleoylglycerol (18:1) levels	GCST90199676	rs57994859	T	C	-0.132592	0.0712719	0.0299211	9.36269e-06	8225	0.00238181	19.6324
1-oleoylglycerol (18:1) levels	GCST90199676	rs6936055	T	C	0.0987167	0.198453	0.0197112	5.49579e-07	8225	0.00304016	25.0755
1-oleoylglycerol (18:1) levels	GCST90199676	rs72676439	T	C	-0.132926	0.0720927	0.0300848	9.9444e-06	8225	0.00236788	19.5173
1-oleoylglycerol (18:1) levels	GCST90199676	rs72691394	A	G	-0.179559	0.0434942	0.0377023	1.91162e-06	8225	0.00275009	22.6763
1-oleoylglycerol (18:1) levels	GCST90199676	rs72785421	C	T	-0.119237	0.151933	0.0216956	3.88734e-08	8225	0.0036589	30.1976
1-oleoylglycerol (18:1) levels	GCST90199676	rs73808455	T	C	-0.284414	0.0155412	0.0626028	5.54179e-06	8225	0.00250317	20.6352
1-oleoylglycerol (18:1) levels	GCST90199676	rs74732810	G	T	0.158428	0.0560059	0.0340249	3.22032e-06	8225	0.002629	21.6753
3-methyl-2-oxobutyrate levels	GCST90199677	rs111838413	C	A	0.177437	0.0397048	0.0395399	7.20534e-06	8254	0.00243385	20.1332
3-methyl-2-oxobutyrate levels	GCST90199677	rs1129043	C	T	-0.131118	0.576689	0.0157904	1.0096e-16	8254	0.0082844	68.9339
3-methyl-2-oxobutyrate levels	GCST90199677	rs117675121	C	A	-0.227121	0.0253311	0.0489585	3.5002e-06	8254	0.00260054	21.5156
3-methyl-2-oxobutyrate levels	GCST90199677	rs12894999	A	G	-0.0982367	0.813368	0.0197435	6.50281e-07	8254	0.00299043	24.7511
3-methyl-2-oxobutyrate levels	GCST90199677	rs13270448	G	A	0.0763145	0.544031	0.0154491	7.82209e-07	8254	0.00294755	24.3951
3-methyl-2-oxobutyrate levels	GCST90199677	rs138447973	C	T	0.225893	0.0249754	0.0498426	5.83912e-06	8254	0.00248233	20.5352
3-methyl-2-oxobutyrate levels	GCST90199677	rs139282082	G	T	-0.212207	0.026625	0.0476843	8.57655e-06	8254	0.00239366	19.7999
3-methyl-2-oxobutyrate levels	GCST90199677	rs141436484	G	A	0.119976	0.119625	0.0236236	3.8016e-07	8254	0.00311514	25.7864
3-methyl-2-oxobutyrate levels	GCST90199677	rs143866653	C	A	-0.233425	0.0236865	0.0502906	3.45833e-06	8254	0.0026033	21.5385
3-methyl-2-oxobutyrate levels	GCST90199677	rs16922127	T	G	-0.1432	0.0645772	0.0311068	4.15425e-06	8254	0.00256093	21.187
3-methyl-2-oxobutyrate levels	GCST90199677	rs34402912	C	T	0.124264	0.0826055	0.0280235	9.23719e-06	8254	0.00237656	19.6581
3-methyl-2-oxobutyrate levels	GCST90199677	rs45591543	T	C	0.270085	0.0164948	0.0595489	5.74603e-06	8254	0.00248604	20.5659
3-methyl-2-oxobutyrate levels	GCST90199677	rs6437111	T	C	-0.0730313	0.623194	0.0157383	3.47833e-06	8254	0.00260199	21.5277
3-methyl-2-oxobutyrate levels	GCST90199677	rs76701293	A	G	-0.155826	0.0504492	0.0352527	9.85775e-06	8254	0.00236159	19.5339
3-methyl-2-oxobutyrate levels	GCST90199677	rs77095091	C	T	-0.127049	0.0767112	0.0286851	9.4633e-06	8254	0.00237102	19.6121
3-methyl-2-oxobutyrate levels	GCST90199677	rs77182631	A	G	-0.175305	0.0446725	0.0370791	2.26898e-06	8254	0.00270079	22.3473
3-methyl-2-oxobutyrate levels	GCST90199677	rs80195374	A	G	0.250371	0.0222903	0.0520121	1.48156e-06	8254	0.00279948	23.1662
3-methyl-2-oxobutyrate levels	GCST90199677	rs9963006	A	G	-0.0758529	0.626775	0.016472	4.1253e-06	8254	0.00256255	21.2005
Tartronate (hydroxymalonate) levels	GCST90199678	rs114537403	T	C	0.252179	0.0185901	0.0567582	8.86976e-06	8125	0.00242373	19.7358
Tartronate (hydroxymalonate) levels	GCST90199678	rs11691183	T	C	-0.0838852	0.253095	0.0178203	2.51039e-06	8125	0.00271978	22.1531
Tartronate (hydroxymalonate) levels	GCST90199678	rs11766962	C	T	-0.0905032	0.225766	0.0185917	1.1277e-06	8125	0.00290805	23.691
Tartronate (hydroxymalonate) levels	GCST90199678	rs140591764	T	C	-0.477597	0.00599357	0.0988554	1.35664e-06	8125	0.00286453	23.3354
Tartronate (hydroxymalonate) levels	GCST90199678	rs145469088	G	A	-1.63094	0.000563557	0.326085	5.68616e-07	8125	0.00306942	25.0096
Tartronate (hydroxymalonate) levels	GCST90199678	rs151096450	T	G	-0.106532	0.116202	0.0237717	7.41373e-06	8125	0.00246572	20.0786
Tartronate (hydroxymalonate) levels	GCST90199678	rs17688758	C	T	-0.128898	0.0813925	0.0278843	3.78961e-06	8125	0.00262306	21.3632
Tartronate (hydroxymalonate) levels	GCST90199678	rs191302291	T	G	-0.303875	0.015546	0.061572	8.00349e-07	8125	0.00298882	24.351
Tartronate (hydroxymalonate) levels	GCST90199678	rs276286	A	G	-0.0849521	0.740886	0.0176539	1.49367e-06	8125	0.00284189	23.1505
Tartronate (hydroxymalonate) levels	GCST90199678	rs55703838	T	C	-0.339008	0.0104977	0.0749126	6.02846e-06	8125	0.00251416	20.474
Tartronate (hydroxymalonate) levels	GCST90199678	rs5996848	G	A	-0.0818347	0.73054	0.0175977	3.31436e-06	8125	0.00265452	21.62
Tartronate (hydroxymalonate) levels	GCST90199678	rs62381620	G	T	-0.288241	0.0302787	0.044521	9.52738e-11	8125	0.00513244	41.9059
Tartronate (hydroxymalonate) levels	GCST90199678	rs72801867	G	A	0.100144	0.149025	0.021758	4.17167e-06	8125	0.00260051	21.179
Tartronate (hydroxymalonate) levels	GCST90199678	rs73396929	A	G	-0.125973	0.0935328	0.0262548	1.6017e-06	8125	0.00282544	23.016
Tartronate (hydroxymalonate) levels	GCST90199678	rs756874	G	A	0.0744947	0.366768	0.0159556	3.02866e-06	8125	0.0026757	21.793
Tartronate (hydroxymalonate) levels	GCST90199678	rs77181656	T	C	-0.299894	0.0132503	0.0676025	9.15901e-06	8125	0.00241622	19.6745
2,3-dihydroxypyridine levels	GCST90199679	rs10250619	C	T	-0.0931159	0.782659	0.0209692	8.97073e-06	6496	0.00302637	19.7129
2,3-dihydroxypyridine levels	GCST90199679	rs10823297	C	T	-0.224729	0.0308071	0.0497919	6.38084e-06	6496	0.00312604	20.3642
2,3-dihydroxypyridine levels	GCST90199679	rs11129828	T	C	-0.089998	0.282532	0.0193473	3.29205e-06	6496	0.00331997	21.6317
2,3-dihydroxypyridine levels	GCST90199679	rs11608247	G	A	0.187711	0.0459105	0.0413816	5.73078e-06	6496	0.00315751	20.5699
2,3-dihydroxypyridine levels	GCST90199679	rs12216347	G	A	-0.0823444	0.376398	0.0183532	7.23523e-06	6496	0.00308926	20.1238
2,3-dihydroxypyridine levels	GCST90199679	rs13114094	C	T	0.107882	0.16303	0.0238873	6.29391e-06	6496	0.00313009	20.3906
2,3-dihydroxypyridine levels	GCST90199679	rs141568347	A	G	-0.751799	0.00302889	0.158991	2.26109e-06	6496	0.00343021	22.3524
2,3-dihydroxypyridine levels	GCST90199679	rs143968247	A	G	-0.216775	0.0343422	0.0480854	6.54011e-06	6496	0.00311881	20.3169
2,3-dihydroxypyridine levels	GCST90199679	rs148948230	T	C	-0.282226	0.0189311	0.0636719	9.31424e-06	6496	0.00301537	19.641
2,3-dihydroxypyridine levels	GCST90199679	rs149272613	T	C	-0.29112	0.0216199	0.0606833	1.60757e-06	6496	0.0035304	23.0076
2,3-dihydroxypyridine levels	GCST90199679	rs2090997	G	A	0.114676	0.866667	0.025701	8.12207e-06	6496	0.00305541	19.9027
2,3-dihydroxypyridine levels	GCST90199679	rs2313588	A	C	-0.121021	0.14737	0.0257748	2.66179e-06	6496	0.00338231	22.0393
2,3-dihydroxypyridine levels	GCST90199679	rs2749675	G	A	0.123184	0.867047	0.0258144	1.82477e-06	6496	0.00349316	22.7641
2,3-dihydroxypyridine levels	GCST90199679	rs324498	A	G	0.115581	0.854157	0.0253192	4.99551e-06	6496	0.00319769	20.8324
2,3-dihydroxypyridine levels	GCST90199679	rs62095761	A	G	0.0959574	0.266528	0.0199786	1.56307e-06	6496	0.00353868	23.0618
2,3-dihydroxypyridine levels	GCST90199679	rs62337911	G	A	-0.210473	0.038912	0.0448249	2.66018e-06	6496	0.00338249	22.0404
2,3-dihydroxypyridine levels	GCST90199679	rs7593862	C	T	0.0884833	0.287106	0.0192158	4.13035e-06	6496	0.00325345	21.1969
3-hydroxyoctanoate levels	GCST90199680	rs10844993	G	T	0.0848311	0.230317	0.0180197	2.5055e-06	8182	0.00270135	22.1569
3-hydroxyoctanoate levels	GCST90199680	rs11141654	A	G	-0.0960652	0.177262	0.0199883	1.53924e-06	8182	0.00281512	23.0927
3-hydroxyoctanoate levels	GCST90199680	rs11879271	T	C	0.144537	0.0601982	0.0321382	6.88067e-06	8182	0.00246594	20.2213
3-hydroxyoctanoate levels	GCST90199680	rs12878802	C	T	-0.0800192	0.426697	0.0160357	6.03619e-07	8182	0.00303412	24.8947
3-hydroxyoctanoate levels	GCST90199680	rs139897381	C	T	-0.327175	0.0129846	0.0666494	9.15899e-07	8182	0.00293651	24.0914
3-hydroxyoctanoate levels	GCST90199680	rs1481852	G	A	-0.0810423	0.671158	0.016792	1.39142e-06	8182	0.00283873	23.2869
3-hydroxyoctanoate levels	GCST90199680	rs186490153	C	T	-0.249031	0.0191531	0.0552526	6.57067e-06	8182	0.00247665	20.3093
3-hydroxyoctanoate levels	GCST90199680	rs188729852	A	G	0.674078	0.00269773	0.145858	3.81031e-06	8182	0.00260356	21.3527
3-hydroxyoctanoate levels	GCST90199680	rs28415528	A	G	-0.119396	0.317791	0.0162643	2.12024e-13	8182	0.00654332	53.8769
3-hydroxyoctanoate levels	GCST90199680	rs34097396	A	G	-0.140136	0.0644806	0.0309815	6.0905e-06	8182	0.00249431	20.4545
3-hydroxyoctanoate levels	GCST90199680	rs3752651	C	T	-0.0899675	0.207803	0.0187912	1.68672e-06	8182	0.00279375	22.9169
3-hydroxyoctanoate levels	GCST90199680	rs380155	T	C	-0.0732844	0.373797	0.016032	4.85125e-06	8182	0.0025473	20.8901
3-hydroxyoctanoate levels	GCST90199680	rs72668359	C	T	0.276546	0.0166993	0.0589512	2.71731e-06	8182	0.0026824	22.001
3-hydroxyoctanoate levels	GCST90199680	rs7741311	G	T	0.100181	0.133583	0.0220167	5.35886e-06	8182	0.00252412	20.6995
3-hydroxyoctanoate levels	GCST90199680	rs79795772	A	G	-0.173164	0.0397664	0.0387063	7.68433e-06	8182	0.00244023	20.0099
3-hydroxyoctanoate levels	GCST90199680	rs9302385	C	A	-0.0890214	0.280432	0.0167413	1.05216e-07	8182	0.00344392	28.2686
3-hydroxyoctanoate levels	GCST90199680	rs9314051	A	C	0.0804413	0.697227	0.0164625	1.02727e-06	8182	0.00290966	23.8704
3-hydroxyoctanoate levels	GCST90199680	rs9913532	T	C	-0.105503	0.126959	0.0228355	3.8346e-06	8182	0.00260206	21.3404
2-hydroxyoctanoate levels	GCST90199681	rs112809733	C	T	0.124361	0.0976011	0.0261853	2.04159e-06	8224	0.00273515	22.5501
2-hydroxyoctanoate levels	GCST90199681	rs11574581	G	A	0.13927	0.0848802	0.0278489	5.70626e-07	8224	0.00303178	25.0031
2-hydroxyoctanoate levels	GCST90199681	rs118085936	C	T	0.159419	0.0532585	0.0348335	4.72581e-06	8224	0.00254038	20.9402
2-hydroxyoctanoate levels	GCST90199681	rs12250365	A	G	0.0926098	0.231692	0.0184154	4.93203e-07	8224	0.00306574	25.284
2-hydroxyoctanoate levels	GCST90199681	rs12562486	T	G	0.751021	0.00231538	0.161694	3.40587e-06	8224	0.00261635	21.568
2-hydroxyoctanoate levels	GCST90199681	rs13384756	T	C	-0.222042	0.22539	0.0183336	9.21015e-34	8224	0.0175232	146.646
2-hydroxyoctanoate levels	GCST90199681	rs143584067	A	G	0.396114	0.00760177	0.08856	7.71895e-06	8224	0.00242676	20.0014
2-hydroxyoctanoate levels	GCST90199681	rs145729777	A	G	-0.463127	0.00554067	0.104841	9.98927e-06	8224	0.00236715	19.5089
2-hydroxyoctanoate levels	GCST90199681	rs1479581	C	T	-0.0889207	0.20195	0.0192855	4.01232e-06	8224	0.00257834	21.2539
2-hydroxyoctanoate levels	GCST90199681	rs17470667	G	A	0.162122	0.0512056	0.0351403	3.95805e-06	8224	0.00258147	21.2798
2-hydroxyoctanoate levels	GCST90199681	rs183489175	A	G	0.410446	0.00721536	0.0914386	7.16389e-06	8224	0.00244403	20.1441
2-hydroxyoctanoate levels	GCST90199681	rs188077378	A	G	-0.188731	0.0449171	0.0376106	5.22012e-07	8224	0.0030525	25.1745
2-hydroxyoctanoate levels	GCST90199681	rs35254234	A	G	0.321188	0.0127548	0.0693423	3.62288e-06	8224	0.002602	21.4495
2-hydroxyoctanoate levels	GCST90199681	rs35538886	T	C	-0.128883	0.0777478	0.0289318	8.4008e-06	8224	0.00240719	19.8397
2-hydroxyoctanoate levels	GCST90199681	rs5748916	A	G	-0.0747733	0.324124	0.0168719	9.34423e-06	8224	0.00238257	19.6363
2-hydroxyoctanoate levels	GCST90199681	rs6503343	A	G	-0.112122	0.112013	0.0249261	6.85456e-06	8224	0.00245427	20.2287
2-hydroxyoctanoate levels	GCST90199681	rs7029211	T	C	-0.27916	0.983056	0.0605491	4.01752e-06	8224	0.00257802	21.2513
2-hydroxyoctanoate levels	GCST90199681	rs72622236	C	A	-0.0740584	0.385805	0.0160837	4.13367e-06	8224	0.00257143	21.1968
2-hydroxyoctanoate levels	GCST90199681	rs76963882	C	T	0.0744623	0.304345	0.0167632	8.91236e-06	8224	0.00239351	19.7267
2-hydroxyoctanoate levels	GCST90199681	rs77585588	A	G	0.452071	0.00748539	0.0895868	4.50745e-07	8224	0.00308674	25.4577
Homocitrulline levels	GCST90199682	rs117283049	G	T	-0.187452	0.0356159	0.0408701	4.50664e-06	7998	0.00262329	21.031
Homocitrulline levels	GCST90199682	rs11741406	A	G	0.0865002	0.193256	0.0193084	7.4667e-06	7998	0.00250306	20.0647
Homocitrulline levels	GCST90199682	rs12490555	T	C	0.0844343	0.233488	0.0180873	3.03917e-06	7998	0.00271724	21.7862
Homocitrulline levels	GCST90199682	rs12726652	A	G	-0.0844405	0.201091	0.0186944	6.27565e-06	7998	0.00254443	20.3972
Homocitrulline levels	GCST90199682	rs12989742	C	T	0.0759281	0.292502	0.0168742	6.80606e-06	7998	0.0025251	20.2418
Homocitrulline levels	GCST90199682	rs140994086	T	C	0.211726	0.0261017	0.0469464	6.48399e-06	7998	0.00253664	20.3346
Homocitrulline levels	GCST90199682	rs145449041	C	T	0.390038	0.00789672	0.0861107	5.91258e-06	7998	0.00255862	20.5112
Homocitrulline levels	GCST90199682	rs147045808	T	C	0.347563	0.00949925	0.077241	6.80406e-06	7998	0.00252518	20.2424
Homocitrulline levels	GCST90199682	rs148170430	C	T	0.482554	0.00661459	0.0941732	2.98948e-07	7998	0.00327214	26.25
Homocitrulline levels	GCST90199682	rs148874160	A	G	0.253526	0.0209967	0.0529352	1.67306e-06	7998	0.00285977	22.9323
Homocitrulline levels	GCST90199682	rs149152049	A	C	-0.281055	0.0157189	0.0612479	4.45782e-06	7998	0.00262589	21.0519
Homocitrulline levels	GCST90199682	rs17011873	C	T	-0.0849946	0.21935	0.0183847	3.78013e-06	7998	0.0026652	21.3679
Homocitrulline levels	GCST90199682	rs17544266	C	T	-0.19071	0.0326658	0.042891	8.73215e-06	7998	0.00246582	19.7654
Homocitrulline levels	GCST90199682	rs200399858	T	C	-0.120814	0.507921	0.0151785	1.72668e-15	7998	0.00785903	63.3386
Homocitrulline levels	GCST90199682	rs2285761	T	G	0.0877735	0.179857	0.019671	8.11683e-06	7998	0.00248321	19.9051
Homocitrulline levels	GCST90199682	rs2727548	A	G	-0.0708743	0.506254	0.0154929	4.77032e-06	7998	0.00260973	20.922
Homocitrulline levels	GCST90199682	rs3211568	A	G	0.08928	0.192497	0.0193344	3.88059e-06	7998	0.00265894	21.3176
Homocitrulline levels	GCST90199682	rs34463406	T	C	-0.0690213	0.380988	0.0155186	8.68172e-06	7998	0.00246721	19.7766
Homocitrulline levels	GCST90199682	rs4390625	G	A	-0.0943027	0.740662	0.0172638	4.69609e-08	7998	0.00371687	29.8309
Homocitrulline levels	GCST90199682	rs61197953	C	T	0.0706504	0.420836	0.0154811	5.02737e-06	7998	0.00259726	20.8217
Homocitrulline levels	GCST90199682	rs74251908	T	C	0.197529	0.034294	0.0418217	2.32261e-06	7998	0.00278142	22.3023
Homocitrulline levels	GCST90199682	rs75459253	A	G	0.224504	0.028192	0.0458815	9.92442e-07	7998	0.00298465	23.9367
Homocitrulline levels	GCST90199682	rs78978101	A	C	-0.348657	0.00969841	0.077783	7.37996e-06	7998	0.00250586	20.0872
Homocitrulline levels	GCST90199682	rs8101881	T	C	0.254197	0.606808	0.0152966	5.17004e-62	7998	0.0333755	276.085
Homocitrulline levels	GCST90199682	rs929300	T	C	0.186096	0.0348954	0.0415711	7.58545e-06	7998	0.00249933	20.0347
Indoleacetate levels	GCST90199683	rs10999904	A	G	-0.134401	0.0982241	0.0257002	1.69892e-07	8208	0.00332086	27.3417
Indoleacetate levels	GCST90199683	rs11518601	T	C	-0.111869	0.118732	0.0240488	3.29131e-06	8208	0.00262937	21.6335
Indoleacetate levels	GCST90199683	rs11575549	T	C	-0.37948	0.0179246	0.056925	2.62308e-11	8208	0.00538505	44.4289
Indoleacetate levels	GCST90199683	rs118052117	T	C	0.234493	0.0218319	0.0518474	6.10424e-06	8208	0.00248592	20.4503
Indoleacetate levels	GCST90199683	rs11889711	T	C	-0.0719998	0.620089	0.0157071	4.56382e-06	8208	0.00255342	21.007
Indoleacetate levels	GCST90199683	rs13353672	A	G	0.0847569	0.206417	0.0190801	8.90564e-06	8208	0.00239833	19.728
Indoleacetate levels	GCST90199683	rs138960177	T	C	0.204895	0.0350566	0.0426063	1.51653e-06	8208	0.00280967	23.1211
Indoleacetate levels	GCST90199683	rs146089696	C	A	-0.227745	0.0258431	0.048348	2.47072e-06	8208	0.00269607	22.1837
Indoleacetate levels	GCST90199683	rs1479	G	T	0.0905519	0.197771	0.0192077	2.42479e-06	8208	0.00270043	22.2197
Indoleacetate levels	GCST90199683	rs184875464	T	C	0.525364	0.00561386	0.102005	2.59993e-07	8208	0.00322136	26.5199
Indoleacetate levels	GCST90199683	rs1929252	C	A	-0.0790401	0.251463	0.0175887	6.99663e-06	8208	0.00245427	20.1893
Indoleacetate levels	GCST90199683	rs2187200	G	T	-0.0712121	0.361312	0.0160922	9.63256e-06	8208	0.00238015	19.5781
Indoleacetate levels	GCST90199683	rs240759	A	G	-0.170792	0.955495	0.0381475	7.56436e-06	8208	0.00243616	20.04
Indoleacetate levels	GCST90199683	rs2999546	T	G	0.0721966	0.637541	0.0158469	5.2164e-06	8208	0.00252238	20.751
Indoleacetate levels	GCST90199683	rs35291122	A	G	-0.220159	0.0289393	0.0457359	1.48155e-06	8208	0.00281512	23.1661
Indoleacetate levels	GCST90199683	rs41280729	G	A	-0.148381	0.0591969	0.0323839	4.6066e-06	8208	0.00255124	20.989
Indoleacetate levels	GCST90199683	rs4584428	T	G	0.109808	0.11603	0.0239353	4.48109e-06	8208	0.00255765	21.0419
Indoleacetate levels	GCST90199683	rs5751124	A	G	0.19056	0.0332277	0.042405	6.99601e-06	8208	0.00245428	20.1894
Indoleacetate levels	GCST90199683	rs72551330	C	T	0.303539	0.0147633	0.0629629	1.42903e-06	8208	0.00282354	23.2356
Indoleacetate levels	GCST90199683	rs72663013	T	G	-0.282142	0.0196341	0.0546119	2.38756e-07	8208	0.00324126	26.6843
Indoleacetate levels	GCST90199683	rs73152633	T	C	0.179659	0.0404457	0.0383524	2.80725e-06	8208	0.00266634	21.9385
Indoleacetate levels	GCST90199683	rs76522692	G	A	-0.220452	0.0266439	0.0473306	3.19771e-06	8208	0.00263609	21.6889
Indoleacetate levels	GCST90199683	rs77535679	A	G	0.272146	0.021052	0.0527254	2.4488e-07	8208	0.00323534	26.6353
Indoleacetate levels	GCST90199683	rs78906653	T	C	-0.144801	0.0749114	0.0290437	6.17592e-07	8208	0.00301918	24.8504
Indoleacetate levels	GCST90199683	rs79441299	T	C	0.29338	0.014453	0.0638741	4.36696e-06	8208	0.00256365	21.0914
Indoleacetate levels	GCST90199683	rs8061485	C	T	-0.0845625	0.279379	0.0169225	5.82136e-07	8208	0.00303298	24.9644
Indoleacetate levels	GCST90199683	rs9866361	A	G	0.0952028	0.164093	0.0206127	3.86264e-06	8208	0.00259218	21.3267
1-linoleoylglycerol (18:2) levels	GCST90199684	rs10006032	G	A	-0.15194	0.0573319	0.0334117	5.42817e-06	8212	0.00251192	20.6748
1-linoleoylglycerol (18:2) levels	GCST90199684	rs10072491	T	C	-0.17568	0.0420795	0.038446	4.88843e-06	8212	0.00253624	20.8755
1-linoleoylglycerol (18:2) levels	GCST90199684	rs11033752	T	C	-0.0907355	0.17797	0.0204967	9.56226e-06	8212	0.00238069	19.5921
1-linoleoylglycerol (18:2) levels	GCST90199684	rs11160050	G	A	0.125943	0.0875843	0.028029	7.01221e-06	8212	0.00245255	20.1849
1-linoleoylglycerol (18:2) levels	GCST90199684	rs114473062	T	C	0.226158	0.025608	0.049117	4.135e-06	8212	0.00257508	21.196
1-linoleoylglycerol (18:2) levels	GCST90199684	rs117168942	C	T	0.191261	0.0332722	0.0431454	9.29617e-06	8212	0.00238724	19.6462
1-linoleoylglycerol (18:2) levels	GCST90199684	rs12447287	C	T	0.081903	0.245284	0.0180828	5.91739e-06	8212	0.00249193	20.5098
1-linoleoylglycerol (18:2) levels	GCST90199684	rs12858688	T	C	-0.22125	0.0249358	0.0491192	6.65784e-06	8212	0.00246458	20.2842
1-linoleoylglycerol (18:2) levels	GCST90199684	rs17410962	A	G	-0.11411	0.120383	0.0235805	1.30378e-06	8212	0.00284352	23.4118
1-linoleoylglycerol (18:2) levels	GCST90199684	rs2943179	T	C	-0.0822174	0.221974	0.0185161	8.98228e-06	8212	0.00239518	19.7116
1-linoleoylglycerol (18:2) levels	GCST90199684	rs56354314	A	G	0.235446	0.022346	0.0519464	5.82959e-06	8212	0.00249539	20.5384
1-linoleoylglycerol (18:2) levels	GCST90199684	rs62385039	G	A	-0.258001	0.0201079	0.0552286	2.98985e-06	8212	0.00265041	21.8177
1-linoleoylglycerol (18:2) levels	GCST90199684	rs75445316	T	C	0.241198	0.024875	0.049473	1.0862e-06	8212	0.00288607	23.7632
1-linoleoylglycerol (18:2) levels	GCST90199684	rs77982886	G	A	0.316857	0.0152346	0.0635267	6.10775e-07	8212	0.00302031	24.8719
1-linoleoylglycerol (18:2) levels	GCST90199684	rs9894638	C	T	0.0857298	0.211593	0.0192292	8.2607e-06	8212	0.00241458	19.8717
2-linoleoylglycerol (18:2) levels	GCST90199685	rs111764634	A	C	0.160187	0.0711024	0.03428	2.96979e-06	6378	0.00341196	21.8291
2-linoleoylglycerol (18:2) levels	GCST90199685	rs113718400	A	C	-0.278095	0.0198899	0.0628536	9.66753e-06	6378	0.00305992	19.57
2-linoleoylglycerol (18:2) levels	GCST90199685	rs11552067	A	G	0.0845951	0.587463	0.0181892	3.30593e-06	6378	0.00337993	21.6236
2-linoleoylglycerol (18:2) levels	GCST90199685	rs117372736	T	G	0.346995	0.0135114	0.0766527	5.98694e-06	6378	0.00320268	20.4859
2-linoleoylglycerol (18:2) levels	GCST90199685	rs11924632	G	A	-0.0837752	0.319162	0.0189266	9.58506e-06	6378	0.00306245	19.5862
2-linoleoylglycerol (18:2) levels	GCST90199685	rs12498693	A	C	-0.140175	0.0908947	0.0306696	4.86572e-06	6378	0.00326453	20.8828
2-linoleoylglycerol (18:2) levels	GCST90199685	rs141172381	A	G	0.286907	0.0189245	0.0647015	9.23638e-06	6378	0.00307349	19.657
2-linoleoylglycerol (18:2) levels	GCST90199685	rs17035713	G	A	-0.176168	0.0555824	0.0391241	6.70697e-06	6378	0.00316886	20.2689
2-linoleoylglycerol (18:2) levels	GCST90199685	rs190199861	G	A	0.297064	0.018813	0.0645441	4.17461e-06	6378	0.00331026	21.1763
2-linoleoylglycerol (18:2) levels	GCST90199685	rs34291068	A	C	0.159431	0.0631083	0.0358652	8.77744e-06	6378	0.00308867	19.7544
2-linoleoylglycerol (18:2) levels	GCST90199685	rs4946146	T	C	0.311867	0.0182161	0.0660179	2.31267e-06	6378	0.0034867	22.309
2-linoleoylglycerol (18:2) levels	GCST90199685	rs4972489	C	A	0.109484	0.219483	0.0215719	3.86888e-07	6378	0.00402244	25.7507
2-linoleoylglycerol (18:2) levels	GCST90199685	rs55920120	A	C	0.211234	0.0354543	0.0475892	9.05017e-06	6378	0.00307955	19.6958
2-linoleoylglycerol (18:2) levels	GCST90199685	rs56327721	T	C	-0.132143	0.106214	0.0284005	3.27423e-06	6378	0.00338283	21.6421
2-linoleoylglycerol (18:2) levels	GCST90199685	rs59927118	T	C	0.0964238	0.233493	0.0209287	4.0802e-06	6378	0.00331708	21.2201
2-linoleoylglycerol (18:2) levels	GCST90199685	rs6081988	C	T	0.130879	0.101462	0.0293982	8.5098e-06	6378	0.00309789	19.8135
2-linoleoylglycerol (18:2) levels	GCST90199685	rs72679893	T	C	-0.141425	0.0830319	0.031732	8.31717e-06	6378	0.00310472	19.8573
2-linoleoylglycerol (18:2) levels	GCST90199685	rs73121585	A	C	-0.286922	0.0186813	0.0649528	9.98952e-06	6378	0.00305015	19.5072
2-linoleoylglycerol (18:2) levels	GCST90199685	rs7643986	C	T	0.237339	0.0314905	0.0507469	2.91221e-06	6378	0.00341781	21.8667
2-linoleoylglycerol (18:2) levels	GCST90199685	rs78575779	G	A	-0.234076	0.0286499	0.0525518	8.42088e-06	6378	0.00310102	19.8336
2-linoleoylglycerol (18:2) levels	GCST90199685	rs952263	T	G	0.0960714	0.231638	0.0209226	4.39555e-06	6378	0.00329488	21.0776
Indolepropionate levels	GCST90199686	rs11681248	T	C	-0.0861776	0.629022	0.01577	4.63824e-08	8153	0.00364939	29.8551
Indolepropionate levels	GCST90199686	rs117276795	A	G	0.356183	0.0103757	0.0769361	3.66377e-06	8153	0.00262197	21.4279
Indolepropionate levels	GCST90199686	rs11822621	T	G	-0.117218	0.100928	0.025765	5.37678e-06	8153	0.00253227	20.6929
Indolepropionate levels	GCST90199686	rs1878503	A	G	0.0695737	0.46355	0.0155972	8.17115e-06	8153	0.00243456	19.8925
Indolepropionate levels	GCST90199686	rs198260	A	G	0.22816	0.97371	0.048609	2.68214e-06	8153	0.00269498	22.0262
Indolepropionate levels	GCST90199686	rs4316784	C	T	0.0920404	0.826904	0.0207915	9.56335e-06	8153	0.00239787	19.592
Indolepropionate levels	GCST90199686	rs61974973	G	A	0.132651	0.0761626	0.0296776	7.83162e-06	8153	0.00244446	19.9736
Indolepropionate levels	GCST90199686	rs6664713	A	C	0.221278	0.0247598	0.0497353	8.6224e-06	8153	0.00242201	19.7898
Indolepropionate levels	GCST90199686	rs76157950	A	G	0.259172	0.0186095	0.0571721	5.80995e-06	8153	0.00251418	20.5448
Indolepropionate levels	GCST90199686	rs76260755	T	C	-0.113035	0.110017	0.0255573	9.74343e-06	8153	0.00239352	19.5564
Indolepropionate levels	GCST90199686	rs8061485	C	T	-0.175473	0.278471	0.0171848	1.7712e-24	8153	0.0126269	104.238
Indolepropionate levels	GCST90199686	rs9432398	G	A	0.221475	0.0316989	0.0445422	6.61795e-07	8153	0.00302325	24.7172
Indolepropionate levels	GCST90199686	rs9857968	T	C	0.150356	0.0567903	0.0334056	6.76581e-06	8153	0.00247861	20.2533
Indolepropionate levels	GCST90199686	rs9981680	G	T	0.169465	0.0427167	0.0383093	9.70738e-06	8153	0.00239438	19.5634
Threonate levels	GCST90199687	rs139591016	C	T	-0.244512	0.0203237	0.0539409	5.81637e-06	8151	0.00251455	20.5427
Threonate levels	GCST90199687	rs145376871	T	G	-0.246684	0.0191146	0.0554495	8.6348e-06	8151	0.00242227	19.787
Threonate levels	GCST90199687	rs149656965	T	C	-0.320596	0.0120586	0.0696557	4.17282e-06	8151	0.00259218	21.1786
Threonate levels	GCST90199687	rs2394872	C	A	-0.121016	0.0928766	0.0261549	3.71226e-06	8151	0.00261957	21.4029
Threonate levels	GCST90199687	rs4663135	C	T	0.0837071	0.784904	0.018929	9.77159e-06	8151	0.00239341	19.5507
Threonate levels	GCST90199687	rs4783107	C	T	-0.116779	0.886875	0.0239738	1.10964e-06	8151	0.00290257	23.7219
Threonate levels	GCST90199687	rs567440118	A	G	-0.484057	0.00560552	0.102614	2.39029e-06	8151	0.00272261	22.2471
Threonate levels	GCST90199687	rs62381620	G	T	-0.293756	0.0304893	0.0441641	2.90219e-11	8151	0.0053985	44.2311
Threonate levels	GCST90199687	rs647667	C	T	0.144169	0.0591665	0.0324617	8.94643e-06	8151	0.00241402	19.7194
Threonate levels	GCST90199687	rs72774956	A	G	-0.239983	0.0203856	0.0535446	7.39715e-06	8151	0.00245838	20.0827
Threonate levels	GCST90199687	rs74850022	T	C	-0.30887	0.0122956	0.0693354	8.40015e-06	8151	0.0024287	19.8397
Threonate levels	GCST90199687	rs75194109	C	T	-0.397999	0.00818764	0.0851016	2.9145e-06	8151	0.00267617	21.8666
Threonate levels	GCST90199687	rs76379749	C	T	-0.229603	0.0217525	0.0518367	9.45159e-06	8151	0.00240118	19.6143
Threonate levels	GCST90199687	rs77181656	T	C	-0.318701	0.0133923	0.066826	1.85035e-06	8151	0.00278263	22.7389
Threonate levels	GCST90199687	rs78263978	A	G	-0.22873	0.02583	0.0484595	2.35808e-06	8151	0.00272579	22.2732
Threonate levels	GCST90199687	rs7875568	G	T	-0.255385	0.0196633	0.0546341	2.94733e-06	8151	0.00267356	21.8452
Threonate levels	GCST90199687	rs78921993	G	A	-0.129378	0.07346	0.0291215	8.88449e-06	8151	0.00241564	19.7327
Threonate levels	GCST90199687	rs826459	A	G	0.0767693	0.70797	0.017064	6.83005e-06	8151	0.002477	20.2352
N-acetylglycine levels	GCST90199688	rs10757444	A	G	0.080588	0.69497	0.0163581	8.37259e-07	8250	0.00293322	24.2644
N-acetylglycine levels	GCST90199688	rs11108842	G	T	-0.347252	0.00985641	0.0751899	3.86845e-06	8250	0.00257867	21.3238
N-acetylglycine levels	GCST90199688	rs112816924	T	C	0.275875	0.0153734	0.0608934	5.8859e-06	8250	0.00248171	20.5201
N-acetylglycine levels	GCST90199688	rs117206739	T	C	0.23915	0.0202867	0.0531026	6.68267e-06	8250	0.00245239	20.277
N-acetylglycine levels	GCST90199688	rs12233751	C	A	-0.107576	0.140374	0.021548	5.96375e-07	8250	0.00301199	24.9179
N-acetylglycine levels	GCST90199688	rs141342711	T	C	0.156311	0.0552779	0.0326222	1.65503e-06	8250	0.00277518	22.9534
N-acetylglycine levels	GCST90199688	rs144831076	C	T	-0.284047	0.0180032	0.056482	4.93093e-07	8250	0.00305617	25.2845
N-acetylglycine levels	GCST90199688	rs151202997	T	G	0.193942	0.0315572	0.0427714	5.77718e-06	8250	0.002486	20.5557
N-acetylglycine levels	GCST90199688	rs16824802	T	C	0.0978791	0.201151	0.0188923	2.20805e-07	8250	0.00324299	26.8352
N-acetylglycine levels	GCST90199688	rs2329096	T	C	0.0709468	0.351672	0.015894	8.05364e-06	8250	0.00240934	19.9202
N-acetylglycine levels	GCST90199688	rs243795	C	T	0.0882873	0.208481	0.0184131	1.62837e-06	8250	0.00277895	22.9846
N-acetylglycine levels	GCST90199688	rs358908	C	T	-0.0883162	0.258424	0.0172318	2.97225e-07	8250	0.00317384	26.2612
N-acetylglycine levels	GCST90199688	rs596603	G	T	-0.115999	0.572668	0.0149808	9.69793e-15	8250	0.00721506	59.9423
N-acetylglycine levels	GCST90199688	rs62182612	A	G	-0.0838786	0.194247	0.0187414	7.62083e-06	8250	0.00242209	20.0259
N-acetylglycine levels	GCST90199688	rs75446748	C	T	-0.100817	0.142724	0.0215403	2.86322e-06	8250	0.00264825	21.9007
N-acetylglycine levels	GCST90199688	rs76513761	C	T	0.202404	0.0282572	0.0452943	7.87172e-06	8250	0.00241461	19.9639
N-acetylglycine levels	GCST90199688	rs77976040	C	A	0.25373	0.0176413	0.0570551	8.70314e-06	8250	0.00239145	19.7719
N-acetylglycine levels	GCST90199688	rs78612075	A	G	0.271706	0.0158633	0.0604624	6.99641e-06	8250	0.00244181	20.1894
N-acetylglycine levels	GCST90199688	rs78829102	A	G	0.188424	0.035272	0.0402532	2.85524e-06	8250	0.0026489	21.9062
N-acetylglycine levels	GCST90199688	rs9614932	T	C	-0.101483	0.143251	0.0214974	2.35019e-06	8250	0.00269395	22.2797
N-acetylglycine levels	GCST90199688	rs9821781	A	G	0.0826592	0.560748	0.0152654	6.13598e-08	8250	0.00354137	29.313
Glycolithocholate levels	GCST90199689	rs113654354	G	A	-0.239492	0.024409	0.054054	9.39685e-06	7158	0.00273492	19.6248
Glycolithocholate levels	GCST90199689	rs115887046	C	T	-0.206093	0.0330149	0.046384	8.8635e-06	7158	0.00275044	19.7364
Glycolithocholate levels	GCST90199689	rs118171449	T	C	0.140008	0.0767077	0.031363	8.03933e-06	7158	0.00277633	19.9227
Glycolithocholate levels	GCST90199689	rs11817632	A	G	-0.271521	0.0194032	0.0604452	7.05527e-06	7158	0.00281105	20.1726
Glycolithocholate levels	GCST90199689	rs12662646	A	G	-0.165539	0.0603497	0.0347192	1.86115e-06	7158	0.00316587	22.7269
Glycolithocholate levels	GCST90199689	rs13405102	G	A	0.0780611	0.467103	0.0171532	5.34361e-06	7158	0.00288491	20.7042
Glycolithocholate levels	GCST90199689	rs138634970	T	C	-0.326848	0.01307	0.0726276	6.78501e-06	7158	0.00282143	20.2473
Glycolithocholate levels	GCST90199689	rs146355728	T	G	-0.424019	0.00830869	0.0914518	3.54301e-06	7158	0.00299428	21.4914
Glycolithocholate levels	GCST90199689	rs16982178	A	G	-0.111062	0.143877	0.0236265	2.5924e-06	7158	0.00307753	22.0908
Glycolithocholate levels	GCST90199689	rs187970821	G	A	-0.36255	0.0104006	0.0819826	9.7666e-06	7158	0.00272468	19.5511
Glycolithocholate levels	GCST90199689	rs296366	C	T	-0.0945409	0.754105	0.0194924	1.23367e-06	7158	0.00327561	23.5173
Glycolithocholate levels	GCST90199689	rs55971662	T	C	0.0761508	0.440459	0.0170398	7.85848e-06	7158	0.00278239	19.9663
Glycolithocholate levels	GCST90199689	rs60850040	C	T	-0.154409	0.0656601	0.0332636	3.4508e-06	7158	0.0030013	21.542
Glycolithocholate levels	GCST90199689	rs62052803	C	T	-0.176732	0.0454737	0.0399741	9.81782e-06	7158	0.00272331	19.5412
Glycolithocholate levels	GCST90199689	rs6810998	T	C	-0.151927	0.0889636	0.0297616	3.31142e-07	7158	0.00362733	26.0517
Glycolithocholate levels	GCST90199689	rs6823721	T	C	-0.0756087	0.520367	0.0164302	4.18858e-06	7158	0.00294974	21.1708
Glycolithocholate levels	GCST90199689	rs73918203	A	G	-0.179866	0.0496689	0.0388237	3.60609e-06	7158	0.00298959	21.4577
Glycolithocholate levels	GCST90199689	rs7646869	A	C	-0.0761641	0.383482	0.0170125	7.57115e-06	7158	0.00279228	20.0375
Glycolithocholate levels	GCST90199689	rs77376288	C	T	0.42291	0.00937194	0.0866346	1.05259e-06	7158	0.00331801	23.8227
Glycolithocholate levels	GCST90199689	rs79407744	A	G	0.360499	0.0115007	0.0784962	4.37829e-06	7158	0.00293793	21.0858
EDTA levels	GCST90199690	rs10459865	C	T	0.105994	0.112471	0.0236672	7.51556e-06	8239	0.0024285	20.0523
EDTA levels	GCST90199690	rs10512739	G	A	-0.113507	0.0936777	0.0256877	9.92862e-06	8239	0.00236424	19.5204
EDTA levels	GCST90199690	rs116301309	A	C	-0.315234	0.0125152	0.0672785	2.79271e-06	8239	0.00265756	21.9487
EDTA levels	GCST90199690	rs11688483	G	A	-0.0751194	0.310804	0.0163022	4.06695e-06	8239	0.00257051	21.2279
EDTA levels	GCST90199690	rs117358502	A	G	0.193608	0.0320248	0.0424643	5.13223e-06	8239	0.00251669	20.7823
EDTA levels	GCST90199690	rs12831673	A	G	0.155271	0.055853	0.0325321	1.8163e-06	8239	0.00275729	22.7746
EDTA levels	GCST90199690	rs183037566	A	G	0.352731	0.00997203	0.0751141	2.65388e-06	8239	0.00266937	22.0465
EDTA levels	GCST90199690	rs34922061	A	C	0.0893043	0.17996	0.0197543	6.1618e-06	8239	0.00247441	20.4322
EDTA levels	GCST90199690	rs62577978	A	G	-0.0981073	0.138669	0.0218942	7.43023e-06	8239	0.00243116	20.0742
EDTA levels	GCST90199690	rs77657639	C	A	0.123886	0.0789602	0.0277549	8.06068e-06	8239	0.00241236	19.9186
EDTA levels	GCST90199690	rs79242179	A	G	-0.329439	0.0120423	0.0689279	1.75756e-06	8239	0.00276492	22.8378
EDTA levels	GCST90199690	rs9784059	T	C	-0.148526	0.0557718	0.0325498	5.04212e-06	8239	0.0025208	20.8163
1-methylhistidine levels	GCST90199691	rs10094039	G	A	-0.069388	0.622218	0.0154645	7.22541e-06	8226	0.00244144	20.1276
1-methylhistidine levels	GCST90199691	rs10886134	C	A	0.0673851	0.567596	0.0151425	8.58469e-06	8226	0.00240159	19.7983
1-methylhistidine levels	GCST90199691	rs11133665	A	G	0.156172	0.291059	0.0164769	2.58604e-21	8226	0.0108031	89.8152
1-methylhistidine levels	GCST90199691	rs12901652	T	C	0.155465	0.0484837	0.0348044	7.93886e-06	8226	0.00241967	19.9476
1-methylhistidine levels	GCST90199691	rs140416084	A	G	-0.12314	0.105825	0.0242476	3.80516e-07	8226	0.00312545	25.7843
1-methylhistidine levels	GCST90199691	rs148226190	G	T	-0.331065	0.0116579	0.0702443	2.4404e-06	8226	0.00269305	22.2075
1-methylhistidine levels	GCST90199691	rs149464341	T	G	-0.367016	0.00870465	0.0807331	5.46633e-06	8226	0.00250604	20.6615
1-methylhistidine levels	GCST90199691	rs1535573	G	A	-0.0822322	0.780847	0.0180298	5.09362e-06	8226	0.00252241	20.7968
1-methylhistidine levels	GCST90199691	rs1554410	G	T	0.0680514	0.438307	0.015105	6.63026e-06	8226	0.00246135	20.2921
1-methylhistidine levels	GCST90199691	rs1670276	C	T	0.109213	0.129835	0.0224365	1.12929e-06	8226	0.00287211	23.6882
1-methylhistidine levels	GCST90199691	rs1903860	C	T	-0.0951231	0.142707	0.0213894	8.69979e-06	8226	0.00239852	19.7728
1-methylhistidine levels	GCST90199691	rs1990897	G	T	0.0781977	0.321116	0.0159956	1.01505e-06	8226	0.00289693	23.8936
1-methylhistidine levels	GCST90199691	rs2218687	A	G	0.0948989	0.146767	0.0214092	9.30903e-06	8226	0.00238285	19.6434
1-methylhistidine levels	GCST90199691	rs35042303	T	C	0.169952	0.0664537	0.0300921	1.62586e-08	8226	0.00386259	31.8891
1-methylhistidine levels	GCST90199691	rs35285898	C	A	0.159332	0.262279	0.0168676	3.51879e-21	8226	0.0107306	89.206
1-methylhistidine levels	GCST90199691	rs4043681	G	A	0.130261	0.90818	0.0260698	5.83352e-07	8226	0.00302586	24.9602
1-methylhistidine levels	GCST90199691	rs4686501	G	A	-0.1202	0.91482	0.0266383	6.41325e-06	8226	0.00246907	20.3559
1-methylhistidine levels	GCST90199691	rs544646419	G	A	-0.253741	0.0178637	0.0563403	6.67718e-06	8226	0.00245971	20.2786
1-methylhistidine levels	GCST90199691	rs546649	T	C	-0.0736867	0.428694	0.0152675	1.39027e-06	8226	0.00282375	23.2882
1-methylhistidine levels	GCST90199691	rs56407361	T	C	0.143585	0.0585443	0.0313911	4.78341e-06	8226	0.00253696	20.917
1-methylhistidine levels	GCST90199691	rs6118747	G	A	-0.0916807	0.210838	0.0182847	5.32895e-07	8226	0.00304696	25.1347
1-methylhistidine levels	GCST90199691	rs61910449	T	C	-0.179716	0.0361754	0.0397708	6.21905e-06	8226	0.00247616	20.4145
1-methylhistidine levels	GCST90199691	rs7145174	A	G	0.167413	0.0434889	0.0364336	4.32686e-06	8226	0.00256019	21.109
1-methylhistidine levels	GCST90199691	rs73154072	G	A	-0.27116	0.0161842	0.0593007	4.81645e-06	8226	0.00253536	20.9038
1-methylhistidine levels	GCST90199691	rs7746774	G	A	-0.106907	0.144242	0.021178	4.46461e-07	8226	0.00308824	25.4763
1-methylhistidine levels	GCST90199691	rs79479138	T	C	0.278813	0.0161908	0.0594002	2.6817e-06	8226	0.00267116	22.0265
1-methylhistidine levels	GCST90199691	rs80220760	G	A	0.287214	0.015379	0.0604881	2.05169e-06	8226	0.00273334	22.5406
Citramalate levels	GCST90199692	rs11563055	G	A	-0.331464	0.0126074	0.0744809	8.57394e-06	7125	0.002772	19.7998
Citramalate levels	GCST90199692	rs1157094	A	C	-0.104351	0.819934	0.0214635	1.16325e-06	7125	0.0033065	23.6304
Citramalate levels	GCST90199692	rs116991170	T	C	0.268336	0.0207334	0.0579862	3.69963e-06	7125	0.00299654	21.4085
Citramalate levels	GCST90199692	rs117013417	T	C	-0.337827	0.0121574	0.075726	8.15089e-06	7125	0.0027855	19.8965
Citramalate levels	GCST90199692	rs12055187	A	G	0.268581	0.0192061	0.0604753	8.94707e-06	7125	0.00276064	19.7184
Citramalate levels	GCST90199692	rs12211905	G	T	0.0758092	0.477649	0.0167419	5.95152e-06	7125	0.00286947	20.498
Citramalate levels	GCST90199692	rs141073864	C	T	0.308909	0.0150671	0.0687729	7.06492e-06	7125	0.00282367	20.1699
Citramalate levels	GCST90199692	rs148830279	T	C	-0.43597	0.00725556	0.0967004	6.53012e-06	7125	0.00284469	20.3205
Citramalate levels	GCST90199692	rs188517032	G	A	0.27034	0.019111	0.0605876	8.12072e-06	7125	0.00278648	19.9036
Citramalate levels	GCST90199692	rs188983534	A	G	-0.155646	0.0642616	0.0338062	4.14289e-06	7125	0.00296625	21.1915
Citramalate levels	GCST90199692	rs1889899	G	A	0.0900574	0.381116	0.0170887	1.36415e-07	7125	0.00388281	27.7651
Citramalate levels	GCST90199692	rs221084	T	C	0.108157	0.143109	0.0235317	4.30193e-06	7125	0.00295619	21.1194
Citramalate levels	GCST90199692	rs2502543	G	A	-0.0847163	0.270452	0.0188698	7.138e-06	7125	0.0028209	20.1501
Citramalate levels	GCST90199692	rs41281112	T	C	-0.266851	0.0238865	0.0539977	7.7369e-07	7125	0.00341599	24.4155
Citramalate levels	GCST90199692	rs62180249	T	C	0.0938403	0.263858	0.0192855	1.13968e-06	7125	0.00331201	23.6698
Citramalate levels	GCST90199692	rs72713558	G	A	-0.129284	0.0872735	0.0292191	9.65991e-06	7125	0.00274018	19.5719
Citramalate levels	GCST90199692	rs76427286	A	G	-0.247755	0.023197	0.0547662	6.07207e-06	7125	0.00286411	20.4596
Citramalate levels	GCST90199692	rs76762532	T	G	-0.21222	0.0329989	0.046059	4.07416e-06	7125	0.00297075	21.2237
Citramalate levels	GCST90199692	rs79981355	C	T	-0.12161	0.11165	0.0260117	2.93676e-06	7125	0.00305834	21.8514
Citramalate levels	GCST90199692	rs80028711	G	A	0.34128	0.0117325	0.0761119	7.32821e-06	7125	0.0028139	20.0999
3-hydroxydecanoate levels	GCST90199693	rs10445235	T	C	0.0823205	0.761006	0.017876	4.12281e-06	8239	0.00256735	21.2017
3-hydroxydecanoate levels	GCST90199693	rs11052064	C	T	0.145747	0.0554543	0.0327583	8.62104e-06	8239	0.00239684	19.7902
3-hydroxydecanoate levels	GCST90199693	rs111528473	A	G	0.403688	0.00730105	0.0884272	4.99021e-06	8239	0.00252318	20.836
3-hydroxydecanoate levels	GCST90199693	rs114537113	T	C	-0.330467	0.0114546	0.071325	3.59954e-06	8239	0.00259877	21.4619
3-hydroxydecanoate levels	GCST90199693	rs12453818	G	A	0.0764897	0.703012	0.0169153	6.1277e-06	8239	0.00247569	20.4428
3-hydroxydecanoate levels	GCST90199693	rs144727225	T	C	-0.225369	0.0236938	0.0493589	4.97295e-06	8239	0.00252398	20.8426
3-hydroxydecanoate levels	GCST90199693	rs28415528	A	G	-0.209871	0.317899	0.016024	3.41299e-39	8239	0.0203957	171.497
3-hydroxydecanoate levels	GCST90199693	rs299647	C	T	-0.0858123	0.20984	0.0185046	3.52889e-06	8239	0.00260335	21.4998
3-hydroxydecanoate levels	GCST90199693	rs488485	C	T	-0.0943596	0.841825	0.0211094	7.82067e-06	8239	0.00241932	19.9763
3-hydroxydecanoate levels	GCST90199693	rs59627096	G	A	-0.0943227	0.161978	0.0206078	4.71619e-06	8239	0.00253625	20.9442
3-hydroxydecanoate levels	GCST90199693	rs80144245	C	T	-0.208918	0.032466	0.0425154	8.9268e-07	8239	0.00292223	24.1409
3-hydroxydecanoate levels	GCST90199693	rs9530666	C	A	-0.0689846	0.533242	0.015239	5.98731e-06	8239	0.00248106	20.4874
3-hydroxydecanoate levels	GCST90199693	rs9603710	G	T	-0.066296	0.512044	0.0149651	9.42146e-06	8239	0.00237633	19.6205
1,3-dimethylurate levels	GCST90199694	rs10194878	C	T	0.0873181	0.283293	0.0182519	1.71797e-06	7444	0.00306516	22.881
1,3-dimethylurate levels	GCST90199694	rs1033930	T	G	0.0813366	0.663938	0.0174666	3.21324e-06	7444	0.0029046	21.679
1,3-dimethylurate levels	GCST90199694	rs11101870	T	C	-0.120114	0.152488	0.0228253	1.4226e-07	7444	0.00370626	27.6846
1,3-dimethylurate levels	GCST90199694	rs11235978	A	G	0.127658	0.0926578	0.0281119	5.59713e-06	7444	0.00276254	20.6157
1,3-dimethylurate levels	GCST90199694	rs11599254	T	C	0.130505	0.0850791	0.0293659	8.8256e-06	7444	0.00264613	19.7447
1,3-dimethylurate levels	GCST90199694	rs117238703	G	T	-0.224046	0.0275347	0.0503738	8.68046e-06	7444	0.00265037	19.7764
1,3-dimethylurate levels	GCST90199694	rs12855367	G	A	0.115901	0.12214	0.02495	3.39529e-06	7444	0.00289048	21.5733
1,3-dimethylurate levels	GCST90199694	rs138045396	A	G	0.199454	0.0350913	0.044885	8.84358e-06	7444	0.00264561	19.7409
1,3-dimethylurate levels	GCST90199694	rs1388107	T	G	-0.105876	0.138735	0.0236541	7.60496e-06	7444	0.00268416	20.0293
1,3-dimethylurate levels	GCST90199694	rs143167061	T	C	-0.2654	0.0193422	0.0595893	8.43536e-06	7444	0.00265768	19.8312
1,3-dimethylurate levels	GCST90199694	rs143552547	A	G	-0.178534	0.0441276	0.0396907	6.85529e-06	7444	0.00271069	20.2278
1,3-dimethylurate levels	GCST90199694	rs188985963	T	C	0.511207	0.00588633	0.107882	2.15233e-06	7444	0.00300733	22.4481
1,3-dimethylurate levels	GCST90199694	rs205788	T	C	-0.0972257	0.792873	0.0210377	3.8098e-06	7444	0.00286098	21.3525
1,3-dimethylurate levels	GCST90199694	rs226220	G	A	0.130753	0.889334	0.0261663	5.82303e-07	7444	0.00334317	24.9633
1,3-dimethylurate levels	GCST90199694	rs28452143	G	A	0.0773975	0.63166	0.0170037	5.31921e-06	7444	0.00277558	20.7133
1,3-dimethylurate levels	GCST90199694	rs35094757	G	A	-0.31092	0.014158	0.0698636	8.57152e-06	7444	0.0026536	19.8006
1,3-dimethylurate levels	GCST90199694	rs57238734	C	A	-0.319455	0.0133351	0.0716983	8.36823e-06	7444	0.00265974	19.8465
1,3-dimethylurate levels	GCST90199694	rs6859899	G	A	-0.10352	0.157066	0.0224663	4.0702e-06	7444	0.00284408	21.226
1,3-dimethylurate levels	GCST90199694	rs7038710	G	A	-0.282261	0.0228741	0.0546831	2.44633e-07	7444	0.00356646	26.6366
1,3-dimethylurate levels	GCST90199694	rs7091698	A	G	0.102016	0.153689	0.0230217	9.36743e-06	7444	0.00263094	19.6311
1,3-dimethylurate levels	GCST90199694	rs72712651	C	T	-0.215519	0.030274	0.0480665	7.33386e-06	7444	0.00269345	20.0988
1,3-dimethylurate levels	GCST90199694	rs72818634	A	G	-0.112169	0.129326	0.0248028	6.11378e-06	7444	0.00273997	20.4469
1,3-dimethylurate levels	GCST90199694	rs72868316	A	G	0.342008	0.0292732	0.0487503	2.29104e-12	7444	0.00656825	49.2041
1,3-dimethylurate levels	GCST90199694	rs7699259	A	G	0.0805936	0.472503	0.0166295	1.2571e-06	7444	0.00314534	23.4815
1,3-dimethylurate levels	GCST90199694	rs78018441	A	G	-0.164796	0.0605772	0.0345099	1.79403e-06	7444	0.00305402	22.7976
1,3-dimethylurate levels	GCST90199694	rs78121311	G	T	-0.203071	0.039261	0.0427853	2.07207e-06	7444	0.00301709	22.5211
Galactonate levels	GCST90199695	rs114843083	A	C	-0.27591	0.0184418	0.0596858	3.78756e-06	7518	0.00283438	21.3637
Galactonate levels	GCST90199695	rs11668541	A	G	0.25389	0.0217245	0.0552438	4.3108e-06	7518	0.00280158	21.1158
Galactonate levels	GCST90199695	rs144166724	T	C	-0.424108	0.00891421	0.085763	7.60954e-07	7518	0.0032422	24.4477
Galactonate levels	GCST90199695	rs144275620	T	C	0.35433	0.0101946	0.0790411	7.36518e-06	7518	0.00266593	20.0907
Galactonate levels	GCST90199695	rs187521737	A	G	0.441771	0.00691832	0.0972829	5.59642e-06	7518	0.00273545	20.6161
Galactonate levels	GCST90199695	rs4668098	G	A	0.0932	0.811002	0.0205822	5.94939e-06	7518	0.00271996	20.499
Galactonate levels	GCST90199695	rs55947356	A	G	-0.532189	0.00533903	0.110189	1.36676e-06	7518	0.0030932	23.3206
Galactonate levels	GCST90199695	rs6701658	G	A	-0.155143	0.0589528	0.0337346	4.24655e-06	7518	0.00280537	21.1445
Galactonate levels	GCST90199695	rs73136572	C	T	0.177296	0.0445703	0.0385336	4.20303e-06	7518	0.00280799	21.1643
Galactonate levels	GCST90199695	rs78414202	A	G	-0.38065	0.00961795	0.0824987	3.94971e-06	7518	0.00282376	21.2834
Trigonelline levels	GCST90199696	rs10088682	T	C	0.0694216	0.458222	0.015521	7.72241e-06	8272	0.00241263	20.0007
Trigonelline levels	GCST90199696	rs114830966	A	G	-0.375581	0.0103465	0.0769197	1.04609e-06	8272	0.0028739	23.8357
Trigonelline levels	GCST90199696	rs115146351	A	G	-0.147385	0.0596598	0.0328319	7.1528e-06	8272	0.00243023	20.147
Trigonelline levels	GCST90199696	rs115151170	C	T	-0.338886	0.0115656	0.0722547	2.72995e-06	8272	0.00265223	21.9923
Trigonelline levels	GCST90199696	rs115520044	A	G	0.296117	0.0166484	0.0603473	9.2531e-07	8272	0.00290227	24.0717
Trigonelline levels	GCST90199696	rs115558877	G	A	0.283083	0.0162034	0.0606415	3.03925e-06	8272	0.00262745	21.7863
Trigonelline levels	GCST90199696	rs116020639	C	T	-0.277233	0.0157971	0.0620127	7.80092e-06	8272	0.00241029	19.9813
Trigonelline levels	GCST90199696	rs117187192	A	G	-0.197012	0.0326366	0.0437787	6.78949e-06	8272	0.00244223	20.2467
Trigonelline levels	GCST90199696	rs117728044	G	A	-0.259555	0.0188714	0.0570087	5.29086e-06	8272	0.00249965	20.7239
Trigonelline levels	GCST90199696	rs118074685	C	T	0.172201	0.0510204	0.0346761	6.83523e-07	8272	0.0029724	24.655
Trigonelline levels	GCST90199696	rs1594297	A	G	0.243317	0.974151	0.0498295	1.04486e-06	8272	0.00287416	23.8378
Trigonelline levels	GCST90199696	rs345471	A	G	-0.0730759	0.661226	0.016223	6.65398e-06	8272	0.00244687	20.2853
Trigonelline levels	GCST90199696	rs3849062	G	A	-0.0770005	0.301836	0.0169027	5.22598e-06	8272	0.00250251	20.7477
Trigonelline levels	GCST90199696	rs45603636	A	G	-0.392277	0.0102711	0.0769037	3.38053e-07	8272	0.00313557	26.0127
Trigonelline levels	GCST90199696	rs4848147	A	G	-0.0712734	0.377018	0.0158212	6.63993e-06	8272	0.00244738	20.2895
Trigonelline levels	GCST90199696	rs4856225	T	C	0.0867398	0.795048	0.0191329	5.8002e-06	8272	0.00247849	20.548
Trigonelline levels	GCST90199696	rs61419985	C	T	-0.333293	0.0105881	0.0747585	8.2628e-06	8272	0.00239706	19.8713
Trigonelline levels	GCST90199696	rs62246138	A	G	-0.208306	0.0322933	0.0441862	2.42575e-06	8272	0.0026795	22.219
Trigonelline levels	GCST90199696	rs6909263	A	G	0.0696963	0.432108	0.0156089	8.00082e-06	8272	0.00240447	19.9329
Trigonelline levels	GCST90199696	rs73328382	A	C	-0.470821	0.00587879	0.101083	3.19674e-06	8272	0.00261582	21.6895
Trigonelline levels	GCST90199696	rs75166338	G	A	-0.333795	0.0109104	0.0733501	5.34651e-06	8272	0.00249725	20.704
Trigonelline levels	GCST90199696	rs75972606	C	T	0.208073	0.0285056	0.0462893	6.9548e-06	8272	0.00243669	20.2006
Trigonelline levels	GCST90199696	rs77535466	C	A	-0.285605	0.0162774	0.060652	2.49049e-06	8272	0.00267343	22.1685
Dodecanedioate levels	GCST90199697	rs11070743	T	C	0.0721838	0.578776	0.0153097	2.4181e-06	8240	0.0026906	22.2249
Dodecanedioate levels	GCST90199697	rs1126743	A	G	0.136271	0.791893	0.0185101	1.81245e-13	8240	0.00653454	54.1856
Dodecanedioate levels	GCST90199697	rs114733295	T	G	0.278693	0.0156079	0.0604881	4.07714e-06	8240	0.00256961	21.223
Dodecanedioate levels	GCST90199697	rs12662092	A	G	0.0970377	0.153963	0.020626	2.54331e-06	8240	0.00267891	22.1282
Dodecanedioate levels	GCST90199697	rs13070262	T	C	-0.0810322	0.231974	0.0181387	7.91858e-06	8240	0.00241616	19.9525
Dodecanedioate levels	GCST90199697	rs146947505	A	G	0.287105	0.0162592	0.0585823	9.5409e-07	8240	0.00290641	24.0128
Dodecanedioate levels	GCST90199697	rs184688493	A	C	0.181186	0.0451641	0.0359985	4.82502e-07	8240	0.00306493	25.3265
Dodecanedioate levels	GCST90199697	rs2351032	A	G	-0.0714967	0.478607	0.0151331	2.3065e-06	8240	0.00270156	22.3157
Dodecanedioate levels	GCST90199697	rs3123536	T	C	0.126379	0.89625	0.0245728	2.7033e-07	8240	0.00319979	26.4445
Dodecanedioate levels	GCST90199697	rs34744504	G	T	-0.0814315	0.505166	0.0156028	1.79863e-07	8240	0.00329473	27.2317
Dodecanedioate levels	GCST90199697	rs35281705	A	G	0.0716316	0.6779	0.0162007	9.80114e-06	8240	0.00236693	19.545
Dodecanedioate levels	GCST90199697	rs6024739	C	T	-0.082091	0.756911	0.0179227	4.64338e-06	8240	0.00253953	20.9739
Dodecanedioate levels	GCST90199697	rs6719212	A	G	-0.0668909	0.536605	0.0149722	7.90801e-06	8240	0.00241649	19.9553
Dodecanedioate levels	GCST90199697	rs6983258	G	T	0.114187	0.0967329	0.0252057	5.89203e-06	8240	0.00248444	20.5178
Dodecanedioate levels	GCST90199697	rs7116407	T	C	-0.173285	0.0368633	0.0391521	9.60228e-06	8240	0.00237167	19.5842
Dodecanedioate levels	GCST90199697	rs73135319	T	C	0.0978948	0.145563	0.0212543	4.10725e-06	8240	0.00256792	21.209
Dodecanedioate levels	GCST90199697	rs79949294	T	G	-0.3048	0.014638	0.0618631	8.34987e-07	8240	0.00293739	24.2695
Dodecanedioate levels	GCST90199697	rs80102840	A	G	-0.270487	0.0173319	0.0576409	2.69718e-06	8240	0.00266529	22.0154
Dodecanedioate levels	GCST90199697	rs8054168	A	C	-0.0690726	0.45913	0.0151392	5.05477e-06	8240	0.0025199	20.8114
Isobutyrylcarnitine (c4) levels	GCST90199698	rs10746936	T	C	0.0696135	0.469755	0.0156968	9.21239e-06	8243	0.00238037	19.6634
Isobutyrylcarnitine (c4) levels	GCST90199698	rs10999904	A	G	-0.119035	0.0978539	0.0260573	4.91885e-06	8243	0.00252527	20.8634
Isobutyrylcarnitine (c4) levels	GCST90199698	rs1171616	T	G	0.143846	0.769799	0.0186464	1.21539e-14	8243	0.00716797	59.4977
Isobutyrylcarnitine (c4) levels	GCST90199698	rs117599469	T	C	0.46237	0.00565625	0.102868	6.96425e-06	8243	0.00244495	20.1982
Isobutyrylcarnitine (c4) levels	GCST90199698	rs118057342	A	G	-0.406794	0.00889593	0.0823501	7.81961e-07	8243	0.00295156	24.3958
Isobutyrylcarnitine (c4) levels	GCST90199698	rs1361218	A	G	0.070309	0.437217	0.0158874	9.62371e-06	8243	0.00237028	19.5799
Isobutyrylcarnitine (c4) levels	GCST90199698	rs137953078	C	T	0.356478	0.0103175	0.0762052	2.89864e-06	8243	0.00264764	21.8772
Isobutyrylcarnitine (c4) levels	GCST90199698	rs138449764	G	T	0.282029	0.0162918	0.061021	3.80354e-06	8243	0.00258476	21.3562
Isobutyrylcarnitine (c4) levels	GCST90199698	rs17419942	T	C	-0.174599	0.045358	0.0372747	2.81177e-06	8243	0.0026547	21.9356
Isobutyrylcarnitine (c4) levels	GCST90199698	rs17876025	G	A	0.462622	0.00642595	0.096872	1.79167e-06	8243	0.00275912	22.8008
Isobutyrylcarnitine (c4) levels	GCST90199698	rs191504380	T	C	-0.940072	0.00139733	0.205959	5.00986e-06	8243	0.00252104	20.8284
Isobutyrylcarnitine (c4) levels	GCST90199698	rs191926926	T	C	-0.262519	0.0199167	0.0554772	2.22293e-06	8243	0.00270912	22.3865
Isobutyrylcarnitine (c4) levels	GCST90199698	rs192049058	A	C	-0.0881467	0.223096	0.0182397	1.34712e-06	8243	0.00282529	23.3492
Isobutyrylcarnitine (c4) levels	GCST90199698	rs2392361	A	G	-0.0750551	0.657921	0.0166474	6.52794e-06	8243	0.00245987	20.3218
Isobutyrylcarnitine (c4) levels	GCST90199698	rs2938016	A	G	-0.100863	0.14177	0.0220059	4.57318e-06	8243	0.00254211	21.0029
Isobutyrylcarnitine (c4) levels	GCST90199698	rs4076181	T	C	0.0865338	0.249242	0.0181584	1.88381e-06	8243	0.00274749	22.7045
Isobutyrylcarnitine (c4) levels	GCST90199698	rs4350602	T	C	0.101579	0.7305	0.0173281	4.57168e-09	8243	0.00415158	34.3558
Isobutyrylcarnitine (c4) levels	GCST90199698	rs594855	G	A	0.0730304	0.34902	0.0164346	8.8424e-06	8243	0.00238982	19.7417
Isobutyrylcarnitine (c4) levels	GCST90199698	rs623898	G	A	0.0978518	0.14762	0.0218005	7.17206e-06	8243	0.00243814	20.1418
Isobutyrylcarnitine (c4) levels	GCST90199698	rs7111570	T	C	0.775156	0.0276081	0.0463532	8.94066e-63	8243	0.0328129	279.585
Isobutyrylcarnitine (c4) levels	GCST90199698	rs72754719	T	C	0.380179	0.00894487	0.081524	3.11034e-06	8243	0.00263133	21.742
Isobutyrylcarnitine (c4) levels	GCST90199698	rs72778532	T	C	0.141234	0.0692925	0.0299006	2.31889e-06	8243	0.00269935	22.3056
Isobutyrylcarnitine (c4) levels	GCST90199698	rs73212370	T	G	-0.152833	0.0582117	0.0330324	3.71425e-06	8243	0.00259025	21.4017
Isobutyrylcarnitine (c4) levels	GCST90199698	rs74505345	T	C	-0.178643	0.0377886	0.0401706	8.70369e-06	8243	0.00239348	19.772
Isobutyrylcarnitine (c4) levels	GCST90199698	rs75005157	G	A	0.440409	0.00686096	0.0934244	2.42821e-06	8243	0.00268867	22.217
Isobutyrylcarnitine (c4) levels	GCST90199698	rs7759074	C	A	-0.100958	0.829783	0.0204135	7.58954e-07	8243	0.00295852	24.4535
Isobutyrylcarnitine (c4) levels	GCST90199698	rs79495512	C	T	0.139457	0.0877236	0.0271292	2.74045e-07	8243	0.00319545	26.4181
Isobutyrylcarnitine (c4) levels	GCST90199698	rs80254170	G	A	-0.397805	0.074915	0.0286752	9.26033e-44	8243	0.0228149	192.408
Isobutyrylcarnitine (c4) levels	GCST90199698	rs9600076	C	A	0.199831	0.0309483	0.0448813	8.49043e-06	8243	0.0023992	19.8194
3-methylxanthine levels	GCST90199699	rs111796206	T	C	-0.115436	0.123086	0.0238656	1.31866e-06	8085	0.00288538	23.39
3-methylxanthine levels	GCST90199699	rs112705243	A	G	0.376056	0.00981976	0.0783431	1.58577e-06	8085	0.00284176	23.0354
3-methylxanthine levels	GCST90199699	rs114587740	C	A	-0.123198	0.0902445	0.0274417	7.14114e-06	8085	0.0024867	20.1501
3-methylxanthine levels	GCST90199699	rs116892987	A	G	-0.365035	0.0123327	0.0708699	2.59412e-07	8085	0.00327071	26.5239
3-methylxanthine levels	GCST90199699	rs12627283	A	G	0.079183	0.336232	0.0166425	1.95645e-06	8085	0.00279211	22.6318
3-methylxanthine levels	GCST90199699	rs139776	T	C	-0.0806676	0.331781	0.0169773	2.01912e-06	8085	0.00278465	22.5711
3-methylxanthine levels	GCST90199699	rs142641102	A	C	-0.362072	0.00945168	0.0806082	7.06385e-06	8085	0.00248925	20.1708
3-methylxanthine levels	GCST90199699	rs143087551	A	G	-0.793099	0.00203519	0.177766	8.13921e-06	8085	0.00245589	19.8999
3-methylxanthine levels	GCST90199699	rs1527707	A	G	0.0810211	0.233147	0.0182657	9.17721e-06	8085	0.00242766	19.6705
3-methylxanthine levels	GCST90199699	rs180747702	T	C	-0.349902	0.0109154	0.0748375	2.93244e-06	8085	0.00269651	21.8548
3-methylxanthine levels	GCST90199699	rs182687982	T	C	-0.477422	0.00514697	0.10768	9.26191e-06	8085	0.00242549	19.6529
3-methylxanthine levels	GCST90199699	rs186066346	A	C	0.444759	0.00640468	0.09795	5.6074e-06	8085	0.00254363	20.6126
3-methylxanthine levels	GCST90199699	rs35757962	T	C	-0.239907	0.0213543	0.0535463	7.45162e-06	8085	0.00247668	20.0687
3-methylxanthine levels	GCST90199699	rs4239694	G	T	-0.0781726	0.311441	0.0169873	4.18834e-06	8085	0.00261243	21.1716
3-methylxanthine levels	GCST90199699	rs4510117	G	A	-0.0996801	0.810751	0.0197508	4.49036e-07	8085	0.00314052	25.4648
3-methylxanthine levels	GCST90199699	rs56113850	C	T	0.102938	0.577247	0.0155847	3.97426e-11	8085	0.00536707	43.6161
3-methylxanthine levels	GCST90199699	rs6569661	G	A	-0.0890327	0.726704	0.0177975	5.65788e-07	8085	0.00308574	25.0192
3-methylxanthine levels	GCST90199699	rs7485338	A	G	-0.0807483	0.685902	0.0175523	4.21604e-06	8085	0.00261086	21.1588
3-methylxanthine levels	GCST90199699	rs77910442	A	G	-0.131593	0.0740672	0.029621	8.88933e-06	8085	0.00243516	19.7314
3-methylxanthine levels	GCST90199699	rs78453216	A	C	0.0848639	0.21646	0.0191164	9.02436e-06	8085	0.00243162	19.7027
3-methylxanthine levels	GCST90199699	rs78785915	G	A	-0.185265	0.0564376	0.0341153	5.61823e-08	8085	0.00363435	29.4836
3-methylxanthine levels	GCST90199699	rs78937667	C	T	-0.191969	0.0456077	0.0373094	2.67058e-07	8085	0.00326382	26.4678
3-methylxanthine levels	GCST90199699	rs7940662	G	T	-0.157102	0.0519085	0.0353601	8.87477e-06	8085	0.00243555	19.7346
3-methylxanthine levels	GCST90199699	rs79654336	A	G	-0.169477	0.047504	0.0363027	3.03503e-06	8085	0.0026884	21.7889
3-hydroxylaurate levels	GCST90199700	rs10134992	G	T	-0.143609	0.0590176	0.0322178	8.29411e-06	8206	0.0024154	19.864
3-hydroxylaurate levels	GCST90199700	rs117212316	C	T	-0.458639	0.00591824	0.0981736	2.98702e-06	8206	0.00265257	21.8196
3-hydroxylaurate levels	GCST90199700	rs117822743	T	C	0.265639	0.0177088	0.057062	3.23549e-06	8206	0.00263398	21.6663
3-hydroxylaurate levels	GCST90199700	rs144872231	T	C	-0.340328	0.0131837	0.0660982	2.62127e-07	8206	0.00322021	26.5039
3-hydroxylaurate levels	GCST90199700	rs1500511	T	C	-0.079424	0.403034	0.0155803	3.43741e-07	8206	0.0031568	25.9804
3-hydroxylaurate levels	GCST90199700	rs6795560	T	C	-0.201114	0.0316332	0.0429259	2.79774e-06	8206	0.00266781	21.9452
3-hydroxylaurate levels	GCST90199700	rs710362	G	A	0.156938	0.0490473	0.0345569	5.58724e-06	8206	0.00250706	20.6196
3-hydroxylaurate levels	GCST90199700	rs78085499	T	C	-0.214162	0.0269545	0.0459171	3.09984e-06	8206	0.00264396	21.7485
3-hydroxylaurate levels	GCST90199700	rs78283788	C	A	0.300773	0.0142139	0.0637358	2.36933e-06	8206	0.00270646	22.2641
Pyridoxate levels	GCST90199701	rs10769857	G	A	-0.0734024	0.372713	0.0158516	3.64607e-06	8089	0.00264381	21.4371
Pyridoxate levels	GCST90199701	rs11668053	G	A	0.0809662	0.367863	0.0164631	8.74205e-07	8089	0.00298121	24.1811
Pyridoxate levels	GCST90199701	rs118132523	T	G	0.401235	0.00731828	0.0900838	8.42788e-06	8089	0.0024465	19.8334
Pyridoxate levels	GCST90199701	rs139624237	A	G	-0.247876	0.0210683	0.0530119	2.92725e-06	8089	0.0026956	21.8582
Pyridoxate levels	GCST90199701	rs140718044	C	T	0.570211	0.00396334	0.118213	1.41004e-06	8089	0.00286813	23.2613
Pyridoxate levels	GCST90199701	rs147647394	T	C	0.244235	0.0198983	0.0544517	7.27912e-06	8089	0.00248096	20.1134
Pyridoxate levels	GCST90199701	rs147773070	G	A	0.278218	0.0174281	0.0582232	1.76622e-06	8089	0.00281488	22.8282
Pyridoxate levels	GCST90199701	rs148487090	T	C	0.111363	0.108173	0.0248654	7.51213e-06	8089	0.00247355	20.0532
Pyridoxate levels	GCST90199701	rs149053219	A	G	0.359193	0.0109129	0.0742272	1.30424e-06	8089	0.00288655	23.4111
Pyridoxate levels	GCST90199701	rs17129121	T	C	0.100665	0.133709	0.0222361	5.97983e-06	8089	0.00252724	20.4895
Pyridoxate levels	GCST90199701	rs186411642	A	C	0.573174	0.00408821	0.120038	1.79751e-06	8089	0.00281072	22.7944
Pyridoxate levels	GCST90199701	rs35737522	C	A	0.0781342	0.292194	0.0174801	7.82599e-06	8089	0.00246393	19.975
Pyridoxate levels	GCST90199701	rs522043	A	G	0.101122	0.154834	0.0212015	1.84611e-06	8089	0.00280442	22.7432
Pyridoxate levels	GCST90199701	rs61577547	T	C	0.241647	0.025296	0.0488327	7.48013e-07	8089	0.0030181	24.4813
Pyridoxate levels	GCST90199701	rs72673300	A	G	0.153106	0.0533779	0.0343738	8.42311e-06	8089	0.00244664	19.8345
Pyridoxate levels	GCST90199701	rs780598	A	G	-0.112598	0.120056	0.0237533	2.13418e-06	8089	0.00277022	22.465
Pyridoxate levels	GCST90199701	rs7918084	T	C	0.0720526	0.554942	0.0155056	3.37002e-06	8089	0.00266238	21.5881
Pyridoxate levels	GCST90199701	rs79879497	C	T	0.343209	0.0127475	0.0685362	5.50831e-07	8089	0.00309057	25.0709
Pyridoxate levels	GCST90199701	rs80089268	T	C	-0.177203	0.039472	0.0392903	6.48004e-06	8089	0.00250834	20.3359
5-hydroxyhexanoate levels	GCST90199702	rs112156059	G	A	0.267691	0.0208245	0.0578881	3.75897e-06	7097	0.00300405	21.378
5-hydroxyhexanoate levels	GCST90199702	rs11219832	T	C	0.163905	0.0555164	0.0362189	6.02771e-06	7097	0.00287732	20.4735
5-hydroxyhexanoate levels	GCST90199702	rs11663973	A	G	-0.0775082	0.385191	0.017033	5.3522e-06	7097	0.0029092	20.701
5-hydroxyhexanoate levels	GCST90199702	rs116845450	T	C	-0.190663	0.0403042	0.0420472	5.774e-06	7097	0.00288887	20.5559
5-hydroxyhexanoate levels	GCST90199702	rs118149671	T	G	-0.321473	0.0131224	0.0724929	9.22702e-06	7097	0.00276326	19.6596
5-hydroxyhexanoate levels	GCST90199702	rs1234128	G	A	0.114149	0.117203	0.0258373	9.96222e-06	7097	0.00274273	19.5132
5-hydroxyhexanoate levels	GCST90199702	rs1323009	A	G	0.262208	0.0260931	0.0512087	3.04937e-07	7097	0.00368068	26.2109
5-hydroxyhexanoate levels	GCST90199702	rs148641172	A	G	0.256697	0.0226241	0.0561793	4.89502e-06	7097	0.00293318	20.8721
5-hydroxyhexanoate levels	GCST90199702	rs2577620	G	A	0.100767	0.157757	0.0225727	8.03955e-06	7097	0.00280012	19.9227
5-hydroxyhexanoate levels	GCST90199702	rs289558	T	C	-0.155393	0.924616	0.0316191	8.90029e-07	7097	0.00339167	24.1458
5-hydroxyhexanoate levels	GCST90199702	rs36043527	C	T	-0.0889066	0.326017	0.0180678	8.62225e-07	7097	0.00340019	24.2067
5-hydroxyhexanoate levels	GCST90199702	rs566247205	G	A	0.464632	0.00631295	0.10494	9.529e-06	7097	0.00275463	19.5981
5-hydroxyhexanoate levels	GCST90199702	rs62364248	C	T	0.27404	0.0181741	0.0616399	8.75606e-06	7097	0.00277729	19.7598
5-hydroxyhexanoate levels	GCST90199702	rs67816826	T	C	0.159531	0.0697744	0.0335054	1.92303e-06	7097	0.0031842	22.6641
5-hydroxyhexanoate levels	GCST90199702	rs7136437	A	G	0.0830624	0.674274	0.0181434	4.69215e-06	7097	0.00294453	20.9531
5-hydroxyhexanoate levels	GCST90199702	rs7248502	A	G	-0.0734705	0.534847	0.0165507	9.03259e-06	7097	0.00276894	19.7002
5-hydroxyhexanoate levels	GCST90199702	rs73232175	G	A	0.243472	0.024197	0.0532321	4.78987e-06	7097	0.00293899	20.9136
Gamma-glutamylvaline levels	GCST90199703	rs111713085	G	A	-0.177322	0.0386059	0.0393378	6.5546e-06	8179	0.00247815	20.3142
Gamma-glutamylvaline levels	GCST90199703	rs117535619	T	C	-0.20825	0.0265105	0.0464706	7.41827e-06	8179	0.00244934	20.0774
Gamma-glutamylvaline levels	GCST90199703	rs12326933	T	C	0.0719865	0.331463	0.0160816	7.59359e-06	8179	0.00244388	20.0326
Gamma-glutamylvaline levels	GCST90199703	rs12649558	G	A	0.0707147	0.319569	0.0160018	9.9084e-06	8179	0.00238202	19.5243
Gamma-glutamylvaline levels	GCST90199703	rs139358701	T	C	-0.368954	0.00882461	0.0805634	4.65691e-06	8179	0.00255774	20.9683
Gamma-glutamylvaline levels	GCST90199703	rs143145930	G	A	-0.330546	0.0103207	0.0747074	9.66468e-06	8179	0.0023878	19.5718
Gamma-glutamylvaline levels	GCST90199703	rs190099951	G	T	0.257515	0.0186663	0.055444	3.40743e-06	8179	0.00263058	21.567
Gamma-glutamylvaline levels	GCST90199703	rs274554	C	T	-0.152825	0.838569	0.020322	5.47033e-14	8179	0.00686694	56.5392
Gamma-glutamylvaline levels	GCST90199703	rs34111586	C	T	-0.100291	0.13561	0.0219644	4.96929e-06	8179	0.00254261	20.8439
Gamma-glutamylvaline levels	GCST90199703	rs34345842	T	C	0.182885	0.0354336	0.0404884	6.27311e-06	8179	0.00248836	20.3981
Gamma-glutamylvaline levels	GCST90199703	rs3755840	C	T	-0.144666	0.0679522	0.0298356	1.24223e-06	8179	0.00286627	23.5048
Gamma-glutamylvaline levels	GCST90199703	rs4471995	T	G	0.141485	0.0618359	0.0316177	7.64565e-06	8179	0.00244229	20.0195
Gamma-glutamylvaline levels	GCST90199703	rs60482625	C	T	0.170607	0.0440024	0.0362727	2.55778e-06	8179	0.00269749	22.1171
Gamma-glutamylvaline levels	GCST90199703	rs62497379	A	G	0.221299	0.0292734	0.0462149	1.68042e-06	8179	0.00279562	22.9239
Gamma-glutamylvaline levels	GCST90199703	rs6930584	A	G	0.0867954	0.201262	0.0188615	4.1903e-06	8179	0.00258237	21.1707
Gamma-glutamylvaline levels	GCST90199703	rs76683466	T	C	-0.156926	0.047164	0.0354827	9.75159e-06	8179	0.00238572	19.5547
Gamma-glutamylvaline levels	GCST90199703	rs77864761	T	C	-0.226865	0.028512	0.0450862	4.85886e-07	8179	0.00308607	25.3129
Gamma-glutamylvaline levels	GCST90199703	rs77943558	T	C	0.37862	0.00843492	0.0825629	4.52163e-06	8179	0.00256461	21.0248
Gamma-glutamylvaline levels	GCST90199703	rs78873744	A	G	-0.233028	0.0231946	0.0499864	3.13409e-06	8179	0.00265009	21.7273
Gamma-glutamylvaline levels	GCST90199703	rs78981419	G	A	-0.269883	0.0167156	0.0585437	4.02783e-06	8179	0.00259157	21.2464
Gamma-glutamylvaline levels	GCST90199703	rs8051286	A	G	-0.103275	0.153783	0.0210545	9.337e-07	8179	0.00293308	24.0544
Gamma-glutamylvaline levels	GCST90199703	rs9710247	G	A	0.0707154	0.52002	0.015176	3.16668e-06	8179	0.00264766	21.7074
3-hydroxysebacate levels	GCST90199704	rs10028378	G	T	0.0996459	0.825977	0.0214694	3.46238e-06	7325	0.00293222	21.5358
3-hydroxysebacate levels	GCST90199704	rs1126742	G	A	-0.251503	0.125154	0.023906	6.95003e-26	7325	0.0148851	110.651
3-hydroxysebacate levels	GCST90199704	rs117724688	C	T	-0.285861	0.0156444	0.0637472	7.31543e-06	7325	0.00273772	20.1034
3-hydroxysebacate levels	GCST90199704	rs150942244	T	C	0.265696	0.02	0.0565046	2.57372e-06	7325	0.00300944	22.1047
3-hydroxysebacate levels	GCST90199704	rs184542354	A	G	0.375531	0.00897629	0.0844744	8.76898e-06	7325	0.00269069	19.7571
3-hydroxysebacate levels	GCST90199704	rs185853925	T	C	0.324786	0.0134541	0.0690059	2.51838e-06	7325	0.00301511	22.1464
3-hydroxysebacate levels	GCST90199704	rs2837077	T	C	0.0782247	0.450339	0.0160525	1.09884e-06	7325	0.00323139	23.7402
3-hydroxysebacate levels	GCST90199704	rs3009980	G	A	-0.0795132	0.283734	0.0177061	7.09816e-06	7325	0.00274556	20.1611
3-hydroxysebacate levels	GCST90199704	rs62384970	C	T	0.163727	0.0492196	0.0366287	7.82563e-06	7325	0.00272024	19.9746
3-hydroxysebacate levels	GCST90199704	rs6668000	A	G	0.0781327	0.630499	0.0167975	3.29629e-06	7325	0.00294502	21.6301
3-hydroxysebacate levels	GCST90199704	rs72817577	T	C	-0.235596	0.0282864	0.047502	7.0599e-07	7325	0.00334694	24.592
3-hydroxysebacate levels	GCST90199704	rs73213447	G	A	-0.399753	0.00821918	0.0881886	5.81689e-06	7325	0.00279727	20.5419
3-hydroxysebacate levels	GCST90199704	rs7542137	T	C	0.103358	0.603252	0.0161578	1.58688e-10	7325	0.00555516	40.9077
3-hydroxysebacate levels	GCST90199704	rs75538425	A	G	-0.241555	0.0228517	0.0534977	6.32457e-06	7325	0.00277554	20.3818
3-hydroxysebacate levels	GCST90199704	rs75995468	T	C	0.11364	0.138317	0.0232304	9.98859e-07	7325	0.0032563	23.9238
3-hydroxysebacate levels	GCST90199704	rs77899273	C	T	0.135289	0.0821363	0.0296619	5.08999e-06	7325	0.00283196	20.7974
3-hydroxysebacate levels	GCST90199704	rs78813940	T	C	0.561168	0.00403888	0.125243	7.44202e-06	7325	0.00273327	20.0706
3-hydroxysebacate levels	GCST90199704	rs79795772	A	G	-0.189938	0.0396291	0.0407287	3.109e-06	7325	0.00296024	21.7422
Propionylglycine levels	GCST90199705	rs10502723	C	A	-0.107673	0.171601	0.0216146	6.30866e-07	7311	0.00338276	24.8085
Propionylglycine levels	GCST90199705	rs113113237	A	G	0.155816	0.0741099	0.0312246	6.03244e-07	7311	0.00339451	24.895
Propionylglycine levels	GCST90199705	rs117262899	C	T	-0.349129	0.0120258	0.0751643	3.40279e-06	7311	0.00294233	21.569
Propionylglycine levels	GCST90199705	rs139058708	A	G	0.336758	0.0129933	0.0732119	4.22937e-06	7311	0.00288563	21.1521
Propionylglycine levels	GCST90199705	rs144151801	C	T	-0.399674	0.00998073	0.0828737	1.41634e-06	7311	0.00317119	23.252
Propionylglycine levels	GCST90199705	rs149451223	A	G	-0.138044	0.0821394	0.0299966	4.18492e-06	7311	0.0028884	21.1725
Propionylglycine levels	GCST90199705	rs1761768	A	G	0.0773685	0.391021	0.0169702	5.13766e-06	7311	0.00283495	20.7795
Propionylglycine levels	GCST90199705	rs183900347	G	A	0.408657	0.00996153	0.0828661	8.15844e-07	7311	0.00331547	24.3134
Propionylglycine levels	GCST90199705	rs2297442	C	T	-0.098395	0.288836	0.0178947	3.82931e-08	7311	0.0041184	30.2258
Propionylglycine levels	GCST90199705	rs34312136	C	T	-0.0785527	0.387268	0.0168524	3.14332e-06	7311	0.00296301	21.721
Propionylglycine levels	GCST90199705	rs35279025	C	T	-0.149387	0.0674609	0.0327442	5.06117e-06	7311	0.00283887	20.8084
Propionylglycine levels	GCST90199705	rs568861	C	T	0.3317	0.986788	0.072081	4.18904e-06	7311	0.00288813	21.1705
Propionylglycine levels	GCST90199705	rs60774377	C	T	0.116302	0.422212	0.0163996	1.32409e-12	7311	0.00683209	50.2793
Propionylglycine levels	GCST90199705	rs62395189	C	T	-0.0969247	0.210787	0.0208577	3.3688e-06	7311	0.00294495	21.5882
Propionylglycine levels	GCST90199705	rs71452677	T	C	0.205409	0.0315334	0.0462722	9.03203e-06	7311	0.00268815	19.7006
Propionylglycine levels	GCST90199705	rs72850271	T	C	0.218893	0.0316222	0.0469541	3.13375e-06	7311	0.00296381	21.7269
Butyrylglycine levels	GCST90199706	rs10114702	T	C	-0.0804496	0.492612	0.0179882	7.73677e-06	6044	0.00329847	19.9953
Butyrylglycine levels	GCST90199706	rs10511029	C	A	-0.133479	0.101598	0.0299363	8.24337e-06	6044	0.00327853	19.874
Butyrylglycine levels	GCST90199706	rs10774580	G	A	-0.10246	0.605206	0.0182646	2.02565e-08	6044	0.00517975	31.459
Butyrylglycine levels	GCST90199706	rs10791908	C	T	-0.0938986	0.56725	0.0180659	2.01938e-07	6044	0.00444977	27.0057
Butyrylglycine levels	GCST90199706	rs113386469	T	C	0.30677	0.0180412	0.0678397	6.12635e-06	6044	0.00337184	20.4416
Butyrylglycine levels	GCST90199706	rs116494196	G	A	-0.32475	0.0163143	0.071593	5.73155e-06	6044	0.00339279	20.569
Butyrylglycine levels	GCST90199706	rs117379775	T	C	0.194056	0.045998	0.0426186	5.28081e-06	6044	0.00341857	20.7258
Butyrylglycine levels	GCST90199706	rs117413590	A	G	-0.5088	0.00808738	0.100873	4.56015e-07	6044	0.00419175	25.4332
Butyrylglycine levels	GCST90199706	rs12929740	T	C	0.214946	0.0433584	0.0443435	1.2515e-06	6044	0.00387248	23.4885
Butyrylglycine levels	GCST90199706	rs144453662	A	G	-0.372494	0.0119383	0.0831534	7.4784e-06	6044	0.00330914	20.0602
Butyrylglycine levels	GCST90199706	rs147915227	A	G	-0.391634	0.0119405	0.0822557	1.92469e-06	6044	0.00373662	22.6613
Butyrylglycine levels	GCST90199706	rs189290350	T	C	0.311355	0.0222776	0.0608689	3.13447e-07	6044	0.00431043	26.1563
Butyrylglycine levels	GCST90199706	rs2014355	C	T	0.557922	0.294337	0.0183717	1e-200	6044	0.132388	921.944
Butyrylglycine levels	GCST90199706	rs2297442	C	T	-0.0892615	0.292626	0.0195489	4.96969e-06	6044	0.00343767	20.842
Butyrylglycine levels	GCST90199706	rs275159	C	T	-0.691222	0.99653	0.154503	7.68236e-06	6044	0.00330066	20.0086
Butyrylglycine levels	GCST90199706	rs35220549	G	A	0.149373	0.0869925	0.0319249	2.8845e-06	6044	0.00360903	21.8847
Butyrylglycine levels	GCST90199706	rs6752046	G	A	-0.087578	0.615683	0.0188357	3.32635e-06	6044	0.00356411	21.6114
Butyrylglycine levels	GCST90199706	rs7589705	G	T	-0.210638	0.956957	0.0441862	1.86945e-06	6044	0.00374581	22.7173
Butyrylglycine levels	GCST90199706	rs78912274	G	A	-0.193671	0.0451383	0.042911	6.38236e-06	6044	0.00335897	20.3633
Pro-hydroxy-pro levels	GCST90199707	rs10096113	C	T	0.0885937	0.250652	0.0178977	7.42106e-07	8208	0.00297632	24.4966
Pro-hydroxy-pro levels	GCST90199707	rs10515706	T	C	0.0698597	0.425653	0.0156562	8.11592e-06	8208	0.00241987	19.9056
Pro-hydroxy-pro levels	GCST90199707	rs10852553	A	G	-0.0971861	0.163893	0.0207004	2.66754e-06	8208	0.00267824	22.0366
Pro-hydroxy-pro levels	GCST90199707	rs111891663	A	G	-0.139178	0.0681316	0.030406	4.71015e-06	8208	0.00254612	20.9468
Pro-hydroxy-pro levels	GCST90199707	rs11205923	T	C	0.156364	0.947637	0.0345217	5.91413e-06	8208	0.00249326	20.5108
Pro-hydroxy-pro levels	GCST90199707	rs11259907	G	A	0.0727684	0.337179	0.0163122	8.15797e-06	8208	0.00241864	19.8955
Pro-hydroxy-pro levels	GCST90199707	rs116851649	C	T	0.130262	0.112702	0.0252503	2.48503e-07	8208	0.00323191	26.607
Pro-hydroxy-pro levels	GCST90199707	rs12093576	T	C	0.0734065	0.56731	0.0156805	2.84928e-06	8208	0.00266289	21.9101
Pro-hydroxy-pro levels	GCST90199707	rs141240026	A	C	0.34605	0.0116891	0.0713594	1.23844e-06	8208	0.0028569	23.5109
Pro-hydroxy-pro levels	GCST90199707	rs143638473	G	A	-0.357752	0.0104485	0.0752802	2.01145e-06	8208	0.00274392	22.5786
Pro-hydroxy-pro levels	GCST90199707	rs147177631	A	G	-0.280112	0.015911	0.0618871	6.00603e-06	8208	0.00248968	20.4813
Pro-hydroxy-pro levels	GCST90199707	rs1543169	G	A	-0.0719117	0.458109	0.0161105	8.05746e-06	8208	0.00242154	19.9194
Pro-hydroxy-pro levels	GCST90199707	rs16851395	C	T	0.326104	0.0122636	0.0692775	2.51129e-06	8208	0.00269228	22.1525
Pro-hydroxy-pro levels	GCST90199707	rs1833216	C	T	0.0705979	0.575428	0.0156773	6.69415e-06	8208	0.00246452	20.2738
Pro-hydroxy-pro levels	GCST90199707	rs1868000	G	A	0.101119	0.848772	0.0217317	3.2705e-06	8208	0.00263085	21.6457
Pro-hydroxy-pro levels	GCST90199707	rs191591122	T	G	0.184425	0.0374908	0.04041	5.02226e-06	8208	0.00253118	20.8236
Pro-hydroxy-pro levels	GCST90199707	rs2583825	C	T	-0.0736045	0.359442	0.0161671	5.29506e-06	8208	0.00251891	20.7223
Pro-hydroxy-pro levels	GCST90199707	rs6085145	A	G	0.0820237	0.715377	0.0179126	4.6695e-06	8208	0.0025481	20.9631
Pro-hydroxy-pro levels	GCST90199707	rs62316592	C	A	0.24215	0.0310025	0.0441591	4.16783e-08	8208	0.00365009	30.0623
Pro-hydroxy-pro levels	GCST90199707	rs6887345	G	T	0.071448	0.607299	0.0157916	6.05597e-06	8208	0.00248776	20.4655
Pro-hydroxy-pro levels	GCST90199707	rs7519829	A	G	-0.0852373	0.223582	0.0185522	4.33887e-06	8208	0.00256517	21.1039
Pro-hydroxy-pro levels	GCST90199707	rs9480064	T	G	0.0726245	0.483257	0.015738	3.93857e-06	8208	0.00258764	21.2893
Pro-hydroxy-pro levels	GCST90199707	rs9531672	T	C	0.0955339	0.827297	0.0204058	2.84511e-06	8208	0.00266325	21.913
Propionylcarnitine (c3) levels	GCST90199708	rs11067600	C	T	-0.258604	0.0181576	0.0558458	3.64464e-06	8273	0.00258525	21.438
Propionylcarnitine (c3) levels	GCST90199708	rs113625841	A	G	0.0781236	0.257438	0.0169236	3.90754e-06	8273	0.0025692	21.3046
Propionylcarnitine (c3) levels	GCST90199708	rs1171617	T	G	0.247778	0.769099	0.0178083	5.23857e-44	8273	0.022865	193.542
Propionylcarnitine (c3) levels	GCST90199708	rs117762677	T	C	0.185708	0.034713	0.0409188	5.6668e-06	8273	0.00248355	20.5926
Propionylcarnitine (c3) levels	GCST90199708	rs1285961	T	G	0.0687388	0.617494	0.015249	6.55158e-06	8273	0.00245015	20.315
Propionylcarnitine (c3) levels	GCST90199708	rs138150612	T	C	0.47105	0.0051008	0.104504	6.56011e-06	8273	0.00244985	20.3125
Propionylcarnitine (c3) levels	GCST90199708	rs139859957	G	A	0.369427	0.00871987	0.0789933	2.91539e-06	8273	0.00263674	21.8661
Propionylcarnitine (c3) levels	GCST90199708	rs140119231	C	T	-0.379836	0.00778589	0.0848899	7.66071e-06	8273	0.00241417	20.0159
Propionylcarnitine (c3) levels	GCST90199708	rs149413352	A	C	0.690166	0.0106305	0.0725034	1.74723e-21	8273	0.0108342	90.5911
Propionylcarnitine (c3) levels	GCST90199708	rs2155483	T	C	-0.0673428	0.48503	0.0151185	8.41559e-06	8273	0.00239255	19.8363
Propionylcarnitine (c3) levels	GCST90199708	rs272863	A	G	-0.143665	0.626528	0.0152431	4.30381e-21	8273	0.0106232	88.8076
Propionylcarnitine (c3) levels	GCST90199708	rs34536959	A	G	0.159256	0.0449793	0.0359296	9.31732e-06	8273	0.00236916	19.6418
Propionylcarnitine (c3) levels	GCST90199708	rs41271129	C	A	0.130884	0.0679771	0.0290072	6.41804e-06	8273	0.00245488	20.3543
Propionylcarnitine (c3) levels	GCST90199708	rs4363195	C	T	0.0718604	0.550206	0.0150507	1.80104e-06	8273	0.00274794	22.7909
Propionylcarnitine (c3) levels	GCST90199708	rs4777434	T	G	-0.20181	0.02705	0.0455397	9.35686e-06	8273	0.00236817	19.6336
Propionylcarnitine (c3) levels	GCST90199708	rs59871056	T	G	0.259816	0.0175545	0.0563606	4.02879e-06	8273	0.00256214	21.2459
Propionylcarnitine (c3) levels	GCST90199708	rs61777299	C	A	-0.0704525	0.350658	0.0156682	6.90688e-06	8273	0.00243799	20.2139
Propionylcarnitine (c3) levels	GCST90199708	rs74586727	T	G	0.225696	0.0234753	0.048765	3.68788e-06	8273	0.00258253	21.4154
Propionylcarnitine (c3) levels	GCST90199708	rs77010315	A	C	-0.319746	0.0121582	0.067692	2.31771e-06	8273	0.00268969	22.3065
Propionylcarnitine (c3) levels	GCST90199708	rs80254170	G	A	-0.151829	0.0753085	0.0278247	4.85248e-08	8273	0.00358612	29.7676
Propionylcarnitine (c3) levels	GCST90199708	rs80329585	C	A	-0.315519	0.0110909	0.0708418	8.43456e-06	8273	0.00239204	19.832
Propionylcarnitine (c3) levels	GCST90199708	rs9405575	T	C	-0.0937108	0.148368	0.0208178	6.74836e-06	8273	0.00244334	20.2584
Adrenate (22:4n6) levels	GCST90199709	rs111550309	A	C	0.2283	0.0228043	0.0504705	6.08455e-06	8279	0.0024654	20.4565
Adrenate (22:4n6) levels	GCST90199709	rs113384879	A	G	-0.202666	0.0295366	0.0451202	7.06583e-06	8279	0.002431	20.1704
Adrenate (22:4n6) levels	GCST90199709	rs116530753	A	G	-0.159121	0.0503749	0.035053	5.64072e-06	8279	0.00248283	20.6015
Adrenate (22:4n6) levels	GCST90199709	rs11735283	C	T	0.0933634	0.159514	0.0208646	7.65084e-06	8279	0.00241272	20.0183
Adrenate (22:4n6) levels	GCST90199709	rs117647504	G	A	-1.44176	0.000544267	0.326332	9.95746e-06	8279	0.00235216	19.5147
Adrenate (22:4n6) levels	GCST90199709	rs117756469	T	C	0.226212	0.0249637	0.0479432	2.37798e-06	8279	0.00268184	22.2573
Adrenate (22:4n6) levels	GCST90199709	rs118125312	A	G	0.346889	0.0112659	0.0713803	1.17548e-06	8279	0.00284452	23.6113
Adrenate (22:4n6) levels	GCST90199709	rs12431272	G	A	0.17168	0.04158	0.0385126	8.2822e-06	8279	0.0023945	19.8668
Adrenate (22:4n6) levels	GCST90199709	rs12491225	A	G	0.0686821	0.576422	0.0153698	7.87188e-06	8279	0.00240617	19.9639
Adrenate (22:4n6) levels	GCST90199709	rs131291	A	G	-0.0754699	0.717065	0.0168597	7.59266e-06	8279	0.00241446	20.0329
Adrenate (22:4n6) levels	GCST90199709	rs1418573	G	A	0.0818852	0.73084	0.0174648	2.75094e-06	8279	0.00264822	21.9775
Adrenate (22:4n6) levels	GCST90199709	rs142156573	C	A	-0.313463	0.0143033	0.0647374	1.28496e-06	8279	0.00282394	23.44
Adrenate (22:4n6) levels	GCST90199709	rs147004933	T	G	0.348982	0.0100998	0.0757881	4.13061e-06	8279	0.00255456	21.1982
Adrenate (22:4n6) levels	GCST90199709	rs174546	T	C	-0.182852	0.339156	0.0159898	2.77835e-30	8279	0.01555	130.74
Adrenate (22:4n6) levels	GCST90199709	rs183113456	T	C	-0.328297	0.0108498	0.0739395	8.99275e-06	8279	0.00237558	19.7095
Adrenate (22:4n6) levels	GCST90199709	rs55875221	G	A	0.0752803	0.38747	0.0159619	2.40244e-06	8279	0.00267948	22.2376
Adrenate (22:4n6) levels	GCST90199709	rs75198642	T	G	-0.144996	0.0752072	0.0287632	4.63043e-07	8279	0.00306005	25.4058
Adrenate (22:4n6) levels	GCST90199709	rs77207094	C	T	-0.25086	0.0186215	0.0566302	9.43255e-06	8279	0.00236462	19.6183
Adrenate (22:4n6) levels	GCST90199709	rs9807638	G	A	0.0804403	0.30377	0.0170804	2.48318e-06	8279	0.00267185	22.1741
Docosatrienoate (22:3n3) levels	GCST90199710	rs11084170	G	A	-0.0847801	0.304541	0.0188511	6.8801e-06	6511	0.00309685	20.22
Docosatrienoate (22:3n3) levels	GCST90199710	rs115021433	C	A	0.231516	0.029674	0.0511969	6.12391e-06	6511	0.00313087	20.4428
Docosatrienoate (22:3n3) levels	GCST90199710	rs12191730	A	G	-0.390641	0.010694	0.0839385	3.25726e-06	6511	0.00331546	21.6521
Docosatrienoate (22:3n3) levels	GCST90199710	rs12737465	A	G	0.0853655	0.58311	0.0176366	1.29681e-06	6511	0.00358532	23.4208
Docosatrienoate (22:3n3) levels	GCST90199710	rs1331432	T	C	-0.0945744	0.749256	0.0201894	2.8083e-06	6511	0.00335886	21.9365
Docosatrienoate (22:3n3) levels	GCST90199710	rs149314501	C	T	-0.407226	0.0106795	0.084849	1.59123e-06	6511	0.0035253	23.0274
Docosatrienoate (22:3n3) levels	GCST90199710	rs1674120	T	C	-0.0959153	0.771484	0.0215132	8.25613e-06	6511	0.00304365	19.8716
Docosatrienoate (22:3n3) levels	GCST90199710	rs17821152	G	A	-0.082568	0.502	0.0176805	3.01211e-06	6511	0.00333837	21.8022
Docosatrienoate (22:3n3) levels	GCST90199710	rs182193976	A	G	-0.343978	0.0127236	0.0772995	8.58958e-06	6511	0.00303209	19.7959
Docosatrienoate (22:3n3) levels	GCST90199710	rs188133144	A	G	-0.326281	0.0180751	0.065359	5.9714e-07	6511	0.00381299	24.9138
Docosatrienoate (22:3n3) levels	GCST90199710	rs2912547	T	G	0.102133	0.812865	0.0223693	4.97632e-06	6511	0.00319147	20.8398
Docosatrienoate (22:3n3) levels	GCST90199710	rs34156842	G	T	-0.0974655	0.220209	0.021407	5.28913e-06	6511	0.00317367	20.7232
Docosatrienoate (22:3n3) levels	GCST90199710	rs4790506	G	A	-0.103272	0.817557	0.0226087	4.92851e-06	6511	0.00319431	20.8584
Docosatrienoate (22:3n3) levels	GCST90199710	rs6034162	A	G	-0.0881646	0.602662	0.0179776	9.38423e-07	6511	0.00368024	24.0432
Docosatrienoate (22:3n3) levels	GCST90199710	rs61897793	A	G	0.279215	0.202784	0.0213512	4.44097e-39	6511	0.0255933	170.962
Docosatrienoate (22:3n3) levels	GCST90199710	rs73179662	A	G	-0.178487	0.0503077	0.0389162	4.50841e-06	6511	0.00322036	21.029
Docosatrienoate (22:3n3) levels	GCST90199710	rs75530230	T	C	-0.742321	0.0026948	0.167166	8.96976e-06	6511	0.00301944	19.7131
Docosatrienoate (22:3n3) levels	GCST90199710	rs78525462	C	T	-0.16651	0.0826376	0.0318086	1.65196e-07	6511	0.00419102	27.3942
Docosatrienoate (22:3n3) levels	GCST90199710	rs7874009	T	C	-0.169232	0.0589819	0.0369981	4.78344e-06	6511	0.00320306	20.9157
Docosatrienoate (22:3n3) levels	GCST90199710	rs79715983	C	T	0.120931	0.118937	0.0266484	5.67848e-06	6511	0.00315293	20.5873
Docosatrienoate (22:3n3) levels	GCST90199710	rs987672	A	G	0.0803252	0.626577	0.0181639	9.76783e-06	6511	0.00299458	19.5502
Docosadienoate (22:2n6) levels	GCST90199711	rs10057995	A	G	-0.147382	0.942548	0.0331884	8.96461e-06	8264	0.00238062	19.7157
Docosadienoate (22:2n6) levels	GCST90199711	rs11051139	A	G	0.180811	0.0419542	0.0385142	2.67064e-06	8264	0.00265987	22.0345
Docosadienoate (22:2n6) levels	GCST90199711	rs116530753	A	G	-0.169616	0.0502242	0.0352489	1.49457e-06	8264	0.00279407	23.1493
Docosadienoate (22:2n6) levels	GCST90199711	rs118125312	A	G	0.331737	0.0113471	0.0714648	3.45112e-06	8264	0.00260065	21.5426
Docosadienoate (22:2n6) levels	GCST90199711	rs197490	C	T	-0.0705881	0.399458	0.0156181	6.19491e-06	8264	0.00246572	20.4222
Docosadienoate (22:2n6) levels	GCST90199711	rs2484589	A	G	-0.110029	0.115237	0.0245833	7.61429e-06	8264	0.0024182	20.0276
Docosadienoate (22:2n6) levels	GCST90199711	rs3731644	C	T	0.115088	0.100739	0.025252	5.1746e-06	8264	0.00250719	20.7665
Docosadienoate (22:2n6) levels	GCST90199711	rs56040563	T	C	0.116878	0.107732	0.0250738	3.14147e-06	8264	0.00262237	21.723
Docosadienoate (22:2n6) levels	GCST90199711	rs57582149	G	T	0.0831649	0.225185	0.0186701	8.41101e-06	8264	0.00239527	19.8373
Docosadienoate (22:2n6) levels	GCST90199711	rs6585751	A	G	0.0729518	0.638549	0.0162661	7.29506e-06	8264	0.00242806	20.1094
Docosadienoate (22:2n6) levels	GCST90199711	rs72609841	T	C	0.0895899	0.196318	0.0194533	4.11696e-06	8264	0.00255993	21.2044
Docosadienoate (22:2n6) levels	GCST90199711	rs73065156	G	A	-0.270446	0.0160626	0.0606083	8.11272e-06	8264	0.0024036	19.9064
Docosadienoate (22:2n6) levels	GCST90199711	rs79373650	G	A	-0.226753	0.0273807	0.0465248	1.09469e-06	8264	0.00286616	23.7483
Docosadienoate (22:2n6) levels	GCST90199711	rs79715983	C	T	0.106336	0.117379	0.0236753	7.07435e-06	8264	0.00243512	20.1681
Docosadienoate (22:2n6) levels	GCST90199711	rs79950608	T	C	0.173967	0.0454435	0.0366861	2.11579e-06	8264	0.00271369	22.4815
Docosadienoate (22:2n6) levels	GCST90199711	rs9853845	G	A	0.161317	0.0509605	0.0348424	3.65862e-06	8264	0.00258719	21.4308
3-carboxy-4-methyl-5-propyl-2-furanpropanoate (cmpf) levels	GCST90199712	rs1112454	G	A	-0.127344	0.0755686	0.0286084	8.53686e-06	8270	0.00239015	19.8091
3-carboxy-4-methyl-5-propyl-2-furanpropanoate (cmpf) levels	GCST90199712	rs115372546	T	G	-0.293144	0.0134102	0.0647681	6.00926e-06	8270	0.00247093	20.4802
3-carboxy-4-methyl-5-propyl-2-furanpropanoate (cmpf) levels	GCST90199712	rs117706414	A	G	0.301408	0.0150818	0.0614496	9.34417e-07	8270	0.00290071	24.0528
3-carboxy-4-methyl-5-propyl-2-furanpropanoate (cmpf) levels	GCST90199712	rs12616476	G	A	0.0788537	0.293141	0.0165413	1.86901e-06	8270	0.00274036	22.7196
3-carboxy-4-methyl-5-propyl-2-furanpropanoate (cmpf) levels	GCST90199712	rs13168118	C	A	-0.0963663	0.156261	0.0204906	2.56434e-06	8270	0.00266732	22.1124
3-carboxy-4-methyl-5-propyl-2-furanpropanoate (cmpf) levels	GCST90199712	rs140080167	T	G	-0.220911	0.0271191	0.0464445	1.97026e-06	8270	0.00272819	22.6184
3-carboxy-4-methyl-5-propyl-2-furanpropanoate (cmpf) levels	GCST90199712	rs145934755	C	A	-0.177073	0.0369356	0.0396422	7.94014e-06	8270	0.00240678	19.9473
3-carboxy-4-methyl-5-propyl-2-furanpropanoate (cmpf) levels	GCST90199712	rs17427882	T	G	0.291915	0.0142978	0.0633237	4.02886e-06	8270	0.00256307	21.2459
3-carboxy-4-methyl-5-propyl-2-furanpropanoate (cmpf) levels	GCST90199712	rs2328895	T	C	-0.101977	0.555367	0.0150763	1.34154e-11	8270	0.00550191	45.7414
3-carboxy-4-methyl-5-propyl-2-furanpropanoate (cmpf) levels	GCST90199712	rs2334	G	T	-0.0749056	0.319509	0.016591	6.337e-06	8270	0.00245872	20.3788
3-carboxy-4-methyl-5-propyl-2-furanpropanoate (cmpf) levels	GCST90199712	rs56045372	A	C	-0.265006	0.0157952	0.0598698	9.58282e-06	8270	0.00236354	19.588
3-carboxy-4-methyl-5-propyl-2-furanpropanoate (cmpf) levels	GCST90199712	rs62087948	G	A	-0.135293	0.0679163	0.0299422	6.22891e-06	8270	0.00246267	20.4117
3-carboxy-4-methyl-5-propyl-2-furanpropanoate (cmpf) levels	GCST90199712	rs7039675	T	C	0.105252	0.862262	0.0223436	2.4696e-06	8270	0.00267599	22.1845
3-carboxy-4-methyl-5-propyl-2-furanpropanoate (cmpf) levels	GCST90199712	rs74965424	T	C	0.208477	0.0260896	0.0466312	7.79402e-06	8270	0.00241107	19.9829
3-carboxy-4-methyl-5-propyl-2-furanpropanoate (cmpf) levels	GCST90199712	rs80195214	C	T	-0.208962	0.0280266	0.0457503	4.93679e-06	8270	0.00251621	20.8565
Docosapentaenoate n3 DPA; 22:5n3 levels	GCST90199713	rs112061817	T	C	-0.332497	0.0104772	0.0724645	4.46642e-06	8284	0.00253503	21.0484
Docosapentaenoate n3 DPA; 22:5n3 levels	GCST90199713	rs116530753	A	G	-0.162688	0.0502236	0.0340168	1.73049e-06	8284	0.00275351	22.8675
Docosapentaenoate n3 DPA; 22:5n3 levels	GCST90199713	rs11715464	G	A	-0.0698351	0.380985	0.0153528	5.39841e-06	8284	0.00249143	20.6856
Docosapentaenoate n3 DPA; 22:5n3 levels	GCST90199713	rs117822743	T	C	0.25079	0.0179047	0.0557662	6.88651e-06	8284	0.00243545	20.2196
Docosapentaenoate n3 DPA; 22:5n3 levels	GCST90199713	rs12151295	A	G	-0.16702	0.042192	0.03678	5.59745e-06	8284	0.0024831	20.6162
Docosapentaenoate n3 DPA; 22:5n3 levels	GCST90199713	rs1485003	A	G	-0.0666471	0.515251	0.0148988	7.70133e-06	8284	0.00240975	20.0058
Docosapentaenoate n3 DPA; 22:5n3 levels	GCST90199713	rs150012979	T	C	0.28069	0.0156951	0.0596515	2.53259e-06	8284	0.0026657	22.1364
Docosapentaenoate n3 DPA; 22:5n3 levels	GCST90199713	rs150941261	C	T	-0.30444	0.0123977	0.0654649	3.31257e-06	8284	0.00260384	21.6213
Docosapentaenoate n3 DPA; 22:5n3 levels	GCST90199713	rs2635038	C	T	-0.0696827	0.514184	0.0151911	4.49515e-06	8284	0.00253355	21.0362
Docosapentaenoate n3 DPA; 22:5n3 levels	GCST90199713	rs28618184	G	A	0.160306	0.0439966	0.0360899	8.91899e-06	8284	0.00237605	19.7253
Docosapentaenoate n3 DPA; 22:5n3 levels	GCST90199713	rs3731644	C	T	0.110795	0.100798	0.0243667	5.44199e-06	8284	0.00248957	20.6701
Docosapentaenoate n3 DPA; 22:5n3 levels	GCST90199713	rs4246215	T	G	-0.142925	0.352689	0.0154109	1.78812e-20	8284	0.0102762	85.9915
Docosapentaenoate n3 DPA; 22:5n3 levels	GCST90199713	rs5751579	T	C	0.0758357	0.250883	0.0170057	8.21772e-06	8284	0.00239484	19.8817
Docosapentaenoate n3 DPA; 22:5n3 levels	GCST90199713	rs61818941	T	C	-0.365668	0.00785688	0.0825886	9.5297e-06	8284	0.00236084	19.5988
Docosapentaenoate n3 DPA; 22:5n3 levels	GCST90199713	rs61959375	G	A	0.171162	0.0502003	0.0336993	3.79224e-07	8284	0.00310443	25.791
Docosapentaenoate n3 DPA; 22:5n3 levels	GCST90199713	rs710362	G	A	0.15362	0.0487642	0.0339923	6.20528e-06	8284	0.00245938	20.4188
Docosapentaenoate n3 DPA; 22:5n3 levels	GCST90199713	rs73045049	A	G	-0.195027	0.0351789	0.0402596	1.27104e-06	8284	0.00282476	23.461
Docosapentaenoate n3 DPA; 22:5n3 levels	GCST90199713	rs77207094	C	T	-0.257172	0.0186103	0.0549006	2.80888e-06	8284	0.00264183	21.9376
Docosapentaenoate n3 DPA; 22:5n3 levels	GCST90199713	rs77515565	T	C	-0.30259	0.0117277	0.0682104	9.15958e-06	8284	0.00236994	19.6745
Docosapentaenoate n3 DPA; 22:5n3 levels	GCST90199713	rs78052874	A	C	-0.206629	0.0268004	0.0467276	9.77926e-06	8284	0.0023549	19.5493
Docosapentaenoate n3 DPA; 22:5n3 levels	GCST90199713	rs79715983	C	T	0.106721	0.11764	0.0228193	2.91426e-06	8284	0.00263336	21.8671
Docosapentaenoate n3 DPA; 22:5n3 levels	GCST90199713	rs9859509	G	T	0.075365	0.252311	0.0169715	8.96791e-06	8284	0.0023748	19.7149
3-hydroxy-2-ethylpropionate levels	GCST90199714	rs10136501	C	A	0.128358	0.0866886	0.0271247	2.22153e-06	8238	0.00271091	22.3878
3-hydroxy-2-ethylpropionate levels	GCST90199714	rs10786187	G	A	0.129488	0.558642	0.0154587	5.45942e-17	8238	0.00844516	70.1468
3-hydroxy-2-ethylpropionate levels	GCST90199714	rs10820721	A	G	-0.120348	0.208868	0.0186145	1.01094e-10	8238	0.00504842	41.7897
3-hydroxy-2-ethylpropionate levels	GCST90199714	rs10877079	G	A	0.0716767	0.55432	0.0153618	3.07245e-06	8238	0.00263575	21.7654
3-hydroxy-2-ethylpropionate levels	GCST90199714	rs113119256	C	T	0.145624	0.0649795	0.0310058	2.64433e-06	8238	0.00267053	22.0534
3-hydroxy-2-ethylpropionate levels	GCST90199714	rs116213334	T	C	0.225706	0.0243651	0.0486452	3.48669e-06	8238	0.00260646	21.5229
3-hydroxy-2-ethylpropionate levels	GCST90199714	rs12911273	T	C	-0.077145	0.632688	0.0160613	1.56183e-06	8238	0.00279266	23.0647
3-hydroxy-2-ethylpropionate levels	GCST90199714	rs13003648	A	G	0.0837114	0.621183	0.0159233	1.46283e-07	8238	0.0033437	27.6311
3-hydroxy-2-ethylpropionate levels	GCST90199714	rs140665602	A	G	0.251618	0.0199731	0.0546998	4.22527e-06	8238	0.00256198	21.1547
3-hydroxy-2-ethylpropionate levels	GCST90199714	rs1414990	T	C	-0.0805112	0.668221	0.0162976	7.8093e-07	8238	0.00295365	24.3983
3-hydroxy-2-ethylpropionate levels	GCST90199714	rs145634777	T	C	-0.406581	0.00695801	0.0901167	6.43058e-06	8238	0.00246485	20.3506
3-hydroxy-2-ethylpropionate levels	GCST90199714	rs186590722	A	G	0.276273	0.0159154	0.060106	4.29797e-06	8238	0.00255804	21.122
3-hydroxy-2-ethylpropionate levels	GCST90199714	rs2620340	A	G	0.109402	0.874679	0.0227771	1.56199e-06	8238	0.00279266	23.0647
3-hydroxy-2-ethylpropionate levels	GCST90199714	rs28474977	T	C	0.084636	0.20154	0.0190455	8.83498e-06	8238	0.00239146	19.7433
3-hydroxy-2-ethylpropionate levels	GCST90199714	rs2873903	G	A	0.0778525	0.269104	0.0171278	5.48362e-06	8238	0.00250168	20.6555
3-hydroxy-2-ethylpropionate levels	GCST90199714	rs565571337	A	C	0.242586	0.0252002	0.0485788	5.9247e-07	8238	0.00301789	24.9306
3-hydroxy-2-ethylpropionate levels	GCST90199714	rs60168285	T	C	0.186517	0.0359703	0.0407454	4.70275e-06	8238	0.0025372	20.9495
3-hydroxy-2-ethylpropionate levels	GCST90199714	rs62488736	T	C	-0.519927	0.00506098	0.107249	1.24814e-06	8238	0.00284472	23.4959
3-hydroxy-2-ethylpropionate levels	GCST90199714	rs67188235	C	T	0.14029	0.0688459	0.030305	3.66965e-06	8238	0.00259463	21.4249
3-hydroxy-2-ethylpropionate levels	GCST90199714	rs6869328	C	A	0.135886	0.0751654	0.0288126	2.40285e-06	8238	0.00269272	22.2371
3-hydroxy-2-ethylpropionate levels	GCST90199714	rs7150815	A	G	-0.0772954	0.470184	0.0151267	3.22397e-07	8238	0.00315953	26.1044
3-hydroxy-2-ethylpropionate levels	GCST90199714	rs7278735	T	C	0.0893921	0.174358	0.0201929	9.55963e-06	8238	0.00237327	19.5928
3-hydroxy-2-ethylpropionate levels	GCST90199714	rs73232138	T	C	0.148458	0.0547066	0.0332909	8.2188e-06	8238	0.00240817	19.8816
3-hydroxy-2-ethylpropionate levels	GCST90199714	rs77972904	A	G	-0.161001	0.0489634	0.0354004	5.41582e-06	8238	0.00250455	20.6793
3-hydroxy-2-ethylpropionate levels	GCST90199714	rs8106803	G	A	0.0818708	0.682238	0.0174073	2.56049e-06	8238	0.00267799	22.1151
3-hydroxy-2-ethylpropionate levels	GCST90199714	rs9359594	C	T	0.0701543	0.3841	0.0156165	7.04502e-06	8238	0.00244375	20.176
3-hydroxy-2-ethylpropionate levels	GCST90199714	rs9928003	C	A	-0.0912844	0.179173	0.0198857	4.42275e-06	8238	0.00255141	21.0672
Myristoleate (14:1n5) levels	GCST90199715	rs10164764	A	G	-0.173882	0.0418385	0.035576	1.02069e-06	8255	0.00288551	23.8831
Myristoleate (14:1n5) levels	GCST90199715	rs113020642	C	T	-0.210761	0.0271161	0.044548	2.23312e-06	8255	0.00270415	22.3779
Myristoleate (14:1n5) levels	GCST90199715	rs113915691	A	G	-0.142685	0.0626686	0.0291296	9.66861e-07	8255	0.00289808	23.9874
Myristoleate (14:1n5) levels	GCST90199715	rs115386728	A	C	0.185923	0.0286234	0.0420823	9.95861e-06	8255	0.00235898	19.5147
Myristoleate (14:1n5) levels	GCST90199715	rs116885450	T	C	-0.155588	0.0436344	0.035151	9.5881e-06	8255	0.00236772	19.5872
Myristoleate (14:1n5) levels	GCST90199715	rs1422881	T	C	-0.0701876	0.453304	0.0144292	1.14877e-06	8255	0.00285809	23.6554
Myristoleate (14:1n5) levels	GCST90199715	rs143706129	A	G	-0.131294	0.0690223	0.0278821	2.49039e-06	8255	0.0026789	22.1684
Myristoleate (14:1n5) levels	GCST90199715	rs148890850	T	C	0.18222	0.0306554	0.0411292	9.40481e-06	8255	0.00237215	19.6239
Myristoleate (14:1n5) levels	GCST90199715	rs180670669	A	G	0.150671	0.0648114	0.0289097	1.87049e-07	8255	0.00327966	27.1561
Myristoleate (14:1n5) levels	GCST90199715	rs182193976	A	G	-0.286231	0.0125228	0.0633995	6.34035e-06	8255	0.00246305	20.3778
Myristoleate (14:1n5) levels	GCST90199715	rs2371397	A	G	-0.0705478	0.383953	0.0147874	1.83486e-06	8255	0.00274961	22.7551
Myristoleate (14:1n5) levels	GCST90199715	rs291035	A	C	0.0867177	0.166768	0.0190835	5.51661e-06	8255	0.00249515	20.644
Myristoleate (14:1n5) levels	GCST90199715	rs603424	A	G	-0.0971173	0.175518	0.0185985	1.7722e-07	8255	0.00329221	27.2604
Myristoleate (14:1n5) levels	GCST90199715	rs621211	C	T	0.0659414	0.408704	0.0144655	5.15159e-06	8255	0.00251096	20.7752
Myristoleate (14:1n5) levels	GCST90199715	rs78325276	C	T	-0.106697	0.100364	0.0236829	6.62972e-06	8255	0.00245274	20.2922
Myristoleate (14:1n5) levels	GCST90199715	rs80053496	A	G	-0.219127	0.0209142	0.0491706	8.33207e-06	8255	0.00240005	19.8553
Myristoleate (14:1n5) levels	GCST90199715	rs8024577	T	C	-0.0687812	0.655638	0.0146636	2.72394e-06	8255	0.00265819	21.9965
10-undecenoate (11:1n1) levels	GCST90199716	rs1057868	T	C	-0.0861901	0.282001	0.0171051	4.68329e-07	8243	0.00307074	25.3839
10-undecenoate (11:1n1) levels	GCST90199716	rs11082247	G	A	-0.073084	0.493677	0.0163002	7.33799e-06	8243	0.00243285	20.098
10-undecenoate (11:1n1) levels	GCST90199716	rs1126742	G	A	0.46696	0.130815	0.0223104	2.84601e-97	8243	0.0504628	437.965
10-undecenoate (11:1n1) levels	GCST90199716	rs117706134	C	A	-0.437005	0.00661603	0.0947083	3.94571e-06	8243	0.00257627	21.2859
10-undecenoate (11:1n1) levels	GCST90199716	rs141105076	T	C	0.225299	0.0245475	0.0503265	7.5786e-06	8243	0.00242541	20.0364
10-undecenoate (11:1n1) levels	GCST90199716	rs149673443	T	G	-0.2541	0.0193536	0.0563426	6.48569e-06	8243	0.00246139	20.3343
10-undecenoate (11:1n1) levels	GCST90199716	rs17103464	A	G	0.223738	0.0345561	0.04162	7.62691e-08	8243	0.00349358	28.8915
10-undecenoate (11:1n1) levels	GCST90199716	rs1825063	G	A	0.0763992	0.644698	0.0161662	2.29146e-06	8243	0.0027021	22.3283
10-undecenoate (11:1n1) levels	GCST90199716	rs187480892	T	G	-0.3995	0.010507	0.0751295	1.05215e-07	8243	0.00341854	28.2688
10-undecenoate (11:1n1) levels	GCST90199716	rs2837608	T	C	0.0705353	0.490128	0.0153918	4.59108e-06	8243	0.00254123	20.9956
10-undecenoate (11:1n1) levels	GCST90199716	rs3765698	C	T	0.127883	0.0774948	0.0289171	9.7603e-06	8243	0.00236702	19.5529
10-undecenoate (11:1n1) levels	GCST90199716	rs62015210	C	T	-0.341229	0.0106994	0.0745449	4.70593e-06	8243	0.00253553	20.9484
10-undecenoate (11:1n1) levels	GCST90199716	rs7032874	A	G	-0.0835097	0.283639	0.017416	1.6268e-06	8243	0.00278152	22.9864
10-undecenoate (11:1n1) levels	GCST90199716	rs72694660	T	C	0.166571	0.0596705	0.0326092	3.25426e-07	8243	0.00315545	26.0863
10-undecenoate (11:1n1) levels	GCST90199716	rs79083227	T	G	-0.441696	0.00808343	0.0869018	3.7211e-07	8243	0.00312425	25.8276
10-undecenoate (11:1n1) levels	GCST90199716	rs9438621	A	G	0.144929	0.933576	0.0312385	3.4938e-06	8243	0.00260443	21.5191
1-methyl-4-imidazoleacetate levels	GCST90199717	rs10407741	C	T	0.214658	0.975115	0.0480875	8.04783e-06	8090	0.00245704	19.9215
1-methyl-4-imidazoleacetate levels	GCST90199717	rs10774021	T	C	0.359328	0.651121	0.0151076	4.82028e-125	8090	0.0653565	565.567
1-methyl-4-imidazoleacetate levels	GCST90199717	rs11238434	C	T	-0.0673564	0.545948	0.0148488	5.72918e-06	8090	0.00253702	20.5716
1-methyl-4-imidazoleacetate levels	GCST90199717	rs112393335	A	C	-0.148838	0.0571376	0.0318409	2.94797e-06	8090	0.00269362	21.8449
1-methyl-4-imidazoleacetate levels	GCST90199717	rs115425972	C	T	0.21354	0.0248732	0.0466695	4.74913e-06	8090	0.0025812	20.9308
1-methyl-4-imidazoleacetate levels	GCST90199717	rs117081362	A	G	-0.302555	0.0130527	0.0646373	2.85755e-06	8090	0.00270097	21.9046
1-methyl-4-imidazoleacetate levels	GCST90199717	rs117236919	T	C	-0.202169	0.0318176	0.0431585	2.80867e-06	8090	0.00270503	21.9376
1-methyl-4-imidazoleacetate levels	GCST90199717	rs11739255	C	T	-0.075914	0.27022	0.0165727	4.63512e-06	8090	0.00258692	20.9773
1-methyl-4-imidazoleacetate levels	GCST90199717	rs1201332	C	T	-0.0996612	0.869546	0.0219659	5.70349e-06	8090	0.00253806	20.5801
1-methyl-4-imidazoleacetate levels	GCST90199717	rs1316571	T	C	-0.102188	0.14084	0.0212446	1.50858e-06	8090	0.00285177	23.131
1-methyl-4-imidazoleacetate levels	GCST90199717	rs146181806	A	G	-0.386536	0.0077409	0.0836698	3.84159e-06	8090	0.00263117	21.3371
1-methyl-4-imidazoleacetate levels	GCST90199717	rs149288214	G	A	0.37989	0.00792957	0.0837	5.65987e-06	8090	0.00253987	20.5948
1-methyl-4-imidazoleacetate levels	GCST90199717	rs17473790	T	C	0.152767	0.0571356	0.0319282	1.71232e-06	8090	0.00282185	22.8877
1-methyl-4-imidazoleacetate levels	GCST90199717	rs2205260	C	A	0.0996474	0.837202	0.0199081	5.57538e-07	8090	0.00308731	25.0475
1-methyl-4-imidazoleacetate levels	GCST90199717	rs492233	A	C	0.0767916	0.355262	0.0154938	7.18625e-07	8090	0.00302724	24.5586
1-methyl-4-imidazoleacetate levels	GCST90199717	rs56169018	C	T	0.177083	0.0377979	0.0385566	4.37315e-06	8090	0.00260062	21.0887
1-methyl-4-imidazoleacetate levels	GCST90199717	rs58418946	T	G	-0.404283	0.00662949	0.0910724	9.03184e-06	8090	0.00242992	19.7011
1-methyl-4-imidazoleacetate levels	GCST90199717	rs641783	A	G	-0.146799	0.0658564	0.0295816	6.95857e-07	8090	0.00303483	24.6204
1-methyl-4-imidazoleacetate levels	GCST90199717	rs6684689	A	G	0.165638	0.95909	0.0373034	8.98363e-06	8090	0.00243118	19.7113
1-methyl-4-imidazoleacetate levels	GCST90199717	rs72936464	C	A	0.150549	0.0557702	0.0327282	4.22537e-06	8090	0.00260873	21.1546
1-methyl-4-imidazoleacetate levels	GCST90199717	rs73069516	G	T	0.236109	0.0220278	0.0497733	2.09865e-06	8090	0.00277381	22.497
1-methyl-4-imidazoleacetate levels	GCST90199717	rs73198075	G	A	0.0829777	0.209453	0.0182983	5.76833e-06	8090	0.00253542	20.5586
1-methyl-4-imidazoleacetate levels	GCST90199717	rs75160509	C	A	0.119584	0.0953844	0.0251786	2.04009e-06	8090	0.00278051	22.5515
1-methyl-4-imidazoleacetate levels	GCST90199717	rs79167181	G	A	0.146496	0.0528727	0.0328053	7.98395e-06	8090	0.00245893	19.9368
1-methyl-4-imidazoleacetate levels	GCST90199717	rs7932134	C	T	-0.0770555	0.250031	0.0170355	6.09008e-06	8090	0.00252262	20.4546
1-methyl-4-imidazoleacetate levels	GCST90199717	rs79508881	C	T	0.26177	0.0172798	0.0565938	3.73858e-06	8090	0.00263759	21.3892
Sebacate (C10-DC) levels	GCST90199718	rs1126743	A	G	0.153817	0.794552	0.0190909	7.81372e-16	7926	0.0081238	64.9002
Sebacate (C10-DC) levels	GCST90199718	rs117989284	C	T	2.19477	0.000253325	0.480432	4.91638e-06	7926	0.00262614	20.8643
Sebacate (C10-DC) levels	GCST90199718	rs12094842	A	G	-0.0796564	0.311303	0.0163893	1.17228e-06	7926	0.00297149	23.6163
Sebacate (C10-DC) levels	GCST90199718	rs143451206	T	G	0.255034	0.0260621	0.0482774	1.27307e-07	7926	0.00350855	27.8997
Sebacate (C10-DC) levels	GCST90199718	rs1454534	C	A	0.0753708	0.378885	0.0157966	1.83004e-06	7926	0.00286404	22.7599
Sebacate (C10-DC) levels	GCST90199718	rs1623017	C	A	0.369031	0.991476	0.080986	5.19572e-06	7926	0.00261286	20.7585
Sebacate (C10-DC) levels	GCST90199718	rs16907457	G	A	0.107125	0.134094	0.0237289	6.34599e-06	7926	0.00256482	20.3759
Sebacate (C10-DC) levels	GCST90199718	rs193055818	T	C	0.28144	0.0176516	0.0582096	1.33181e-06	7926	0.00294069	23.3708
Sebacate (C10-DC) levels	GCST90199718	rs3815385	G	T	0.259589	0.0174962	0.0581101	7.92496e-06	7926	0.00251144	19.9508
Sebacate (C10-DC) levels	GCST90199718	rs461427	C	T	0.0697733	0.502146	0.0155089	6.83001e-06	7926	0.00254715	20.2352
Sebacate (C10-DC) levels	GCST90199718	rs56224008	A	G	0.214136	0.0254483	0.0483693	9.55032e-06	7926	0.00246668	19.5943
Sebacate (C10-DC) levels	GCST90199718	rs72716851	C	T	-0.133786	0.0725951	0.0295229	5.85418e-06	7926	0.0025842	20.5302
Sebacate (C10-DC) levels	GCST90199718	rs73159211	T	C	-0.11434	0.100153	0.0253407	6.41863e-06	7926	0.00256207	20.354
Sebacate (C10-DC) levels	GCST90199718	rs76146586	C	T	0.223508	0.0258359	0.0479735	3.1776e-06	7926	0.00273112	21.7007
Tauro-beta-muricholate levels	GCST90199719	rs10230752	C	T	0.418915	0.0121323	0.0946781	9.66125e-06	4661	0.00418267	19.5689
Tauro-beta-muricholate levels	GCST90199719	rs10765927	C	T	0.184434	0.0769814	0.0387573	1.94856e-06	4661	0.00483494	22.6354
Tauro-beta-muricholate levels	GCST90199719	rs114721503	A	G	0.442318	0.0120586	0.0950716	3.27979e-06	4661	0.00462249	21.6362
Tauro-beta-muricholate levels	GCST90199719	rs114775931	C	T	0.433308	0.0151711	0.0843464	2.78792e-07	4661	0.00563027	26.3799
Tauro-beta-muricholate levels	GCST90199719	rs137915919	T	C	0.375661	0.0153361	0.085038	9.98167e-06	4661	0.00416939	19.5065
Tauro-beta-muricholate levels	GCST90199719	rs142892118	T	C	0.471473	0.0103381	0.102514	4.24309e-06	4661	0.00451754	21.1427
Tauro-beta-muricholate levels	GCST90199719	rs1812845	T	C	0.0977583	0.555519	0.0208627	2.78873e-06	4661	0.00468863	21.9472
Tauro-beta-muricholate levels	GCST90199719	rs190941914	T	G	0.499832	0.00938916	0.107577	3.37973e-06	4661	0.00461024	21.5786
Tauro-beta-muricholate levels	GCST90199719	rs2822807	T	C	0.518103	0.0097487	0.10578	9.68562e-07	4661	0.00512055	23.9794
Tauro-beta-muricholate levels	GCST90199719	rs28876163	A	C	-0.104451	0.314546	0.0223458	2.94943e-06	4661	0.00466577	21.8397
Tauro-beta-muricholate levels	GCST90199719	rs3769545	G	A	-0.0981408	0.320477	0.0219186	7.55154e-06	4661	0.00428283	20.0395
Tauro-beta-muricholate levels	GCST90199719	rs3826503	A	G	0.124315	0.16721	0.0278263	7.9125e-06	4661	0.00426384	19.9503
Tauro-beta-muricholate levels	GCST90199719	rs4808888	A	G	0.0989627	0.385654	0.0215032	4.17973e-06	4661	0.00452365	21.1714
Tauro-beta-muricholate levels	GCST90199719	rs62471929	G	A	-0.27241	0.0443679	0.050587	7.24532e-08	4661	0.00618295	28.9856
Tauro-beta-muricholate levels	GCST90199719	rs6491848	T	C	-0.106521	0.347037	0.021857	1.09602e-06	4661	0.00506994	23.7412
Tauro-beta-muricholate levels	GCST90199719	rs7122991	T	G	-0.118399	0.228854	0.0251343	2.46892e-06	4661	0.00473828	22.1807
Tauro-beta-muricholate levels	GCST90199719	rs72868921	A	G	0.273146	0.0307991	0.0602309	5.76056e-06	4661	0.00439299	20.5572
Tauro-beta-muricholate levels	GCST90199719	rs74454415	C	A	0.52408	0.00891323	0.110072	1.92418e-06	4661	0.00484011	22.6597
Tauro-beta-muricholate levels	GCST90199719	rs76136208	T	C	0.423682	0.0119252	0.0946328	7.56602e-06	4661	0.00428207	20.036
Tauro-beta-muricholate levels	GCST90199719	rs76800580	T	C	0.308856	0.0237277	0.0672429	4.36614e-06	4661	0.00450587	21.0879
Tauro-beta-muricholate levels	GCST90199719	rs77405434	A	G	0.385278	0.0153729	0.0838088	4.28404e-06	4661	0.00451362	21.1243
Octanoylcarnitine (c8) levels	GCST90199720	rs11022982	C	T	-0.201599	0.0284459	0.0451079	7.84911e-06	8226	0.00242231	19.9694
Octanoylcarnitine (c8) levels	GCST90199720	rs11231666	A	G	-0.163226	0.0443696	0.0367654	9.01044e-06	8226	0.00239041	19.7058
Octanoylcarnitine (c8) levels	GCST90199720	rs114046167	T	G	-0.163262	0.0433195	0.0364549	7.5183e-06	8226	0.00243227	20.0518
Octanoylcarnitine (c8) levels	GCST90199720	rs116076966	C	A	0.305763	0.0126513	0.0672909	5.52223e-06	8226	0.00250369	20.642
Octanoylcarnitine (c8) levels	GCST90199720	rs116949598	A	G	0.181563	0.0351358	0.0410933	9.94731e-06	8226	0.00236752	19.5167
Octanoylcarnitine (c8) levels	GCST90199720	rs141882839	A	G	0.239946	0.0256989	0.0476951	4.88389e-07	8226	0.0030673	25.3031
Octanoylcarnitine (c8) levels	GCST90199720	rs144724596	T	C	0.412016	0.00688772	0.0909902	5.95064e-06	8226	0.00248639	20.499
Octanoylcarnitine (c8) levels	GCST90199720	rs146857047	T	G	-0.277906	0.0142415	0.0628712	9.85907e-06	8226	0.00236959	19.5338
Octanoylcarnitine (c8) levels	GCST90199720	rs148620988	C	T	0.274256	0.0154753	0.0609716	6.85643e-06	8226	0.00245359	20.2279
Octanoylcarnitine (c8) levels	GCST90199720	rs149340696	T	C	-0.389968	0.00876446	0.0807433	1.36716e-06	8226	0.00282766	23.3206
Octanoylcarnitine (c8) levels	GCST90199720	rs149556176	C	T	0.456339	0.0143118	0.0631781	5.08358e-13	8226	0.00630242	52.1599
Octanoylcarnitine (c8) levels	GCST90199720	rs17843929	T	C	-0.190654	0.264688	0.0168872	1.47281e-29	8226	0.0152584	127.43
Octanoylcarnitine (c8) levels	GCST90199720	rs2062541	A	G	0.111613	0.611537	0.0156895	1.12819e-12	8226	0.00611447	50.5948
Octanoylcarnitine (c8) levels	GCST90199720	rs2185152	T	C	-0.390576	0.309031	0.0155337	1.65119e-139	8226	0.0713699	632.056
Octanoylcarnitine (c8) levels	GCST90199720	rs35966446	G	A	0.0674281	0.503403	0.0148952	5.9876e-06	8226	0.00248496	20.4872
Octanoylcarnitine (c8) levels	GCST90199720	rs36012907	T	C	0.120965	0.0914758	0.0264889	4.95645e-06	8226	0.00252873	20.849
Octanoylcarnitine (c8) levels	GCST90199720	rs4725442	G	A	0.0746333	0.315178	0.0168038	8.93545e-06	8226	0.00239233	19.7217
[truncated: 26,495 more rows]

## Sheet: Supplementary Table 2
Supplementary Table 2: Analysis of 1400 Blood Metabolites on Venous Thromboembolism in Mendelian Randomization Study
Exposures	GWAS ID	Method	nSNP	Beta	SE	P	lo_ci	up_ci	OR	OR_lci95	OR_uci95	95% CI	P_FDR
Carnitine levels	GCST90199621	MR Egger	23	0.00621667	0.0480953	0.898384	-0.0880501	0.100483	1.00624	0.915715	1.10571	1.01 (0.92-1.11)	0.994307
Carnitine levels	GCST90199621	Weighted median	23	-0.050726	0.0285373	0.075481	-0.106659	0.0052072	0.950539	0.898832	1.00522	0.95 (0.90-1.01)	0.973585
Carnitine levels	GCST90199621	Inverse variance weighted	23	-0.0326186	0.0291853	0.263721	-0.0898219	0.0245846	0.967908	0.914094	1.02489	0.97 (0.91-1.02)	0.881169
Carnitine levels	GCST90199621	Simple mode	23	-0.0214158	0.067971	0.755675	-0.154639	0.111807	0.978812	0.856724	1.1183	0.98 (0.86-1.12)	0.997458
Carnitine levels	GCST90199621	Weighted mode	23	-0.0451371	0.0314242	0.164963	-0.106729	0.0164544	0.955866	0.89877	1.01659	0.96 (0.90-1.02)	0.98605
Benzoate levels	GCST90199622	MR Egger	15	-0.00944555	0.0342485	0.787041	-0.0765727	0.0576816	0.990599	0.926286	1.05938	0.99 (0.93-1.06)	0.994307
Benzoate levels	GCST90199622	Weighted median	15	-0.0075987	0.0236687	0.748177	-0.0539894	0.038792	0.99243	0.947442	1.03955	0.99 (0.95-1.04)	0.997307
Benzoate levels	GCST90199622	Inverse variance weighted	15	0.00218722	0.0258462	0.93256	-0.0484713	0.0528457	1.00219	0.952685	1.05427	1.00 (0.95-1.05)	0.99511
Benzoate levels	GCST90199622	Simple mode	15	-0.0385004	0.061646	0.542318	-0.159327	0.0823258	0.962231	0.852718	1.08581	0.96 (0.85-1.09)	0.997458
Benzoate levels	GCST90199622	Weighted mode	15	-0.0102555	0.0212436	0.636729	-0.0518929	0.0313819	0.989797	0.949431	1.03188	0.99 (0.95-1.03)	0.98605
Maltotriose levels	GCST90199623	MR Egger	21	0.0456255	0.0483897	0.35758	-0.0492183	0.140469	1.04668	0.951973	1.15081	1.05 (0.95-1.15)	0.994307
Maltotriose levels	GCST90199623	Weighted median	21	0.0262786	0.0324902	0.418622	-0.0374023	0.0899594	1.02663	0.963289	1.09413	1.03 (0.96-1.09)	0.978459
Maltotriose levels	GCST90199623	Inverse variance weighted	21	0.0116835	0.0231636	0.613986	-0.0337171	0.0570841	1.01175	0.966845	1.05874	1.01 (0.97-1.06)	0.971278
Maltotriose levels	GCST90199623	Simple mode	21	0.0444109	0.0497946	0.383062	-0.0531866	0.142008	1.04541	0.948203	1.15259	1.05 (0.95-1.15)	0.997458
Maltotriose levels	GCST90199623	Weighted mode	21	0.0462553	0.0456758	0.323305	-0.0432692	0.13578	1.04734	0.957654	1.14543	1.05 (0.96-1.15)	0.98605
Hippurate levels	GCST90199624	MR Egger	17	0.000733672	0.0789507	0.992708	-0.15401	0.155477	1.00073	0.857264	1.16822	1.00 (0.86-1.17)	0.996004
Hippurate levels	GCST90199624	Weighted median	17	0.0101347	0.048736	0.835268	-0.0853879	0.105657	1.01019	0.918156	1.11144	1.01 (0.92-1.11)	0.998045
Hippurate levels	GCST90199624	Inverse variance weighted	17	0.0156818	0.0363839	0.666462	-0.0556307	0.0869943	1.01581	0.945888	1.09089	1.02 (0.95-1.09)	0.965887
Hippurate levels	GCST90199624	Simple mode	17	0.0175877	0.0754746	0.818695	-0.130343	0.165518	1.01774	0.877795	1.18	1.02 (0.88-1.18)	0.997458
Hippurate levels	GCST90199624	Weighted mode	17	0.000769965	0.0653232	0.990741	-0.127264	0.128804	1.00077	0.880502	1.13747	1.00 (0.88-1.14)	0.999042
Methionine sulfoxide levels	GCST90199625	MR Egger	22	-0.00651757	0.0704574	0.927218	-0.144614	0.131579	0.993504	0.865356	1.14063	0.99 (0.87-1.14)	0.994307
Methionine sulfoxide levels	GCST90199625	Weighted median	22	0.0039002	0.043234	0.928119	-0.0808385	0.0886389	1.00391	0.922343	1.09269	1.00 (0.92-1.09)	0.998045
Methionine sulfoxide levels	GCST90199625	Inverse variance weighted	22	0.0155563	0.0312573	0.618705	-0.0457079	0.0768206	1.01568	0.955321	1.07985	1.02 (0.96-1.08)	0.975436
Methionine sulfoxide levels	GCST90199625	Simple mode	22	-0.0406779	0.0966358	0.678075	-0.230084	0.148728	0.960138	0.794467	1.16036	0.96 (0.79-1.16)	0.997458
Methionine sulfoxide levels	GCST90199625	Weighted mode	22	-0.0424833	0.0929209	0.652223	-0.224608	0.139642	0.958406	0.798829	1.14986	0.96 (0.80-1.15)	0.98605
Xanthurenate levels	GCST90199626	MR Egger	25	0.101783	0.0653316	0.1329	-0.0262668	0.229833	1.10714	0.974075	1.25839	1.11 (0.97-1.26)	0.964045
Xanthurenate levels	GCST90199626	Weighted median	25	0.0249183	0.0397734	0.530983	-0.0530376	0.102874	1.02523	0.948344	1.10835	1.03 (0.95-1.11)	0.978459
Xanthurenate levels	GCST90199626	Inverse variance weighted	25	0.00820797	0.0267155	0.758664	-0.0441544	0.0605704	1.00824	0.956806	1.06244	1.01 (0.96-1.06)	0.969096
Xanthurenate levels	GCST90199626	Simple mode	25	0.037543	0.0765145	0.62812	-0.112425	0.187511	1.03826	0.893664	1.20624	1.04 (0.89-1.21)	0.997458
Xanthurenate levels	GCST90199626	Weighted mode	25	0.0338854	0.0573464	0.560119	-0.0785137	0.146284	1.03447	0.924489	1.15753	1.03 (0.92-1.16)	0.98605
N-alpha-acetylornithine levels	GCST90199627	MR Egger	17	0.0959407	0.0561912	0.108357	-0.0141941	0.206076	1.10069	0.985906	1.22885	1.10 (0.99-1.23)	0.915319
N-alpha-acetylornithine levels	GCST90199627	Weighted median	17	0.0210475	0.0353669	0.551764	-0.0482717	0.0903667	1.02127	0.952875	1.09458	1.02 (0.95-1.09)	0.978459
N-alpha-acetylornithine levels	GCST90199627	Inverse variance weighted	17	-0.0122397	0.0290089	0.673076	-0.0690972	0.0446177	0.987835	0.933236	1.04563	0.99 (0.93-1.05)	0.963503
N-alpha-acetylornithine levels	GCST90199627	Simple mode	17	-0.0289407	0.0580772	0.625043	-0.142772	0.0848906	0.971474	0.866952	1.0886	0.97 (0.87-1.09)	0.997458
N-alpha-acetylornithine levels	GCST90199627	Weighted mode	17	0.038802	0.0455763	0.407129	-0.0505274	0.128132	1.03956	0.950728	1.1367	1.04 (0.95-1.14)	0.98605
3-methylhistidine levels	GCST90199628	MR Egger	25	0.0499958	0.0559244	0.380587	-0.0596159	0.159608	1.05127	0.942126	1.17305	1.05 (0.94-1.17)	0.994307
3-methylhistidine levels	GCST90199628	Weighted median	25	0.0214821	0.0429622	0.617059	-0.0627238	0.105688	1.02171	0.939203	1.11147	1.02 (0.94-1.11)	0.979443
3-methylhistidine levels	GCST90199628	Inverse variance weighted	25	0.00167421	0.0286698	0.953433	-0.0545186	0.057867	1.00168	0.946941	1.05957	1.00 (0.95-1.06)	0.991684
3-methylhistidine levels	GCST90199628	Simple mode	25	0.0720803	0.0867749	0.414354	-0.0979985	0.242159	1.07474	0.90665	1.274	1.07 (0.91-1.27)	0.997458
3-methylhistidine levels	GCST90199628	Weighted mode	25	0.060472	0.058404	0.310798	-0.0539997	0.174944	1.06234	0.947432	1.19118	1.06 (0.95-1.19)	0.98605
Glycerophosphorylcholine (GPC) levels	GCST90199629	MR Egger	27	-0.0574633	0.0562985	0.317178	-0.167808	0.0528817	0.944157	0.845516	1.0543	0.94 (0.85-1.05)	0.994307
Glycerophosphorylcholine (GPC) levels	GCST90199629	Weighted median	27	-0.00186311	0.0363933	0.959171	-0.073194	0.0694678	0.998139	0.92942	1.07194	1.00 (0.93-1.07)	0.998045
Glycerophosphorylcholine (GPC) levels	GCST90199629	Inverse variance weighted	27	0.00904449	0.0262336	0.730269	-0.0423733	0.0604623	1.00909	0.958512	1.06233	1.01 (0.96-1.06)	0.966329
Glycerophosphorylcholine (GPC) levels	GCST90199629	Simple mode	27	-0.0247149	0.075499	0.746022	-0.172693	0.123263	0.975588	0.841396	1.13118	0.98 (0.84-1.13)	0.997458
Glycerophosphorylcholine (GPC) levels	GCST90199629	Weighted mode	27	-0.0423705	0.0589847	0.478959	-0.157981	0.0732395	0.958515	0.853866	1.07599	0.96 (0.85-1.08)	0.98605
Phenylacetate levels	GCST90199630	MR Egger	23	-0.0134882	0.0534834	0.803343	-0.118316	0.0913393	0.986602	0.888415	1.09564	0.99 (0.89-1.10)	0.994307
Phenylacetate levels	GCST90199630	Weighted median	23	-0.0158326	0.0382384	0.678837	-0.0907798	0.0591146	0.984292	0.913219	1.0609	0.98 (0.91-1.06)	0.986887
Phenylacetate levels	GCST90199630	Inverse variance weighted	23	0.00224514	0.029024	0.938341	-0.0546419	0.0591322	1.00225	0.946824	1.06092	1.00 (0.95-1.06)	0.992954
Phenylacetate levels	GCST90199630	Simple mode	23	-0.0012761	0.0678363	0.985161	-0.134235	0.131683	0.998725	0.874384	1.14075	1.00 (0.87-1.14)	0.997458
Phenylacetate levels	GCST90199630	Weighted mode	23	-0.0123557	0.046152	0.791411	-0.102814	0.0781022	0.98772	0.902295	1.08123	0.99 (0.90-1.08)	0.98605
3-methyl-2-oxovalerate levels	GCST90199631	MR Egger	14	0.103288	0.131347	0.446903	-0.154153	0.360729	1.10881	0.857141	1.43437	1.11 (0.86-1.43)	0.994307
3-methyl-2-oxovalerate levels	GCST90199631	Weighted median	14	-0.0342664	0.0592927	0.563318	-0.15048	0.0819473	0.966314	0.860295	1.0854	0.97 (0.86-1.09)	0.978459
3-methyl-2-oxovalerate levels	GCST90199631	Inverse variance weighted	14	0.0215832	0.0488792	0.658805	-0.0742199	0.117386	1.02182	0.928467	1.12455	1.02 (0.93-1.12)	0.9668
3-methyl-2-oxovalerate levels	GCST90199631	Simple mode	14	-0.0248874	0.107111	0.819882	-0.234824	0.18505	0.97542	0.79071	1.20328	0.98 (0.79-1.20)	0.997458
3-methyl-2-oxovalerate levels	GCST90199631	Weighted mode	14	-0.0313185	0.0967831	0.751391	-0.221014	0.158376	0.969167	0.801706	1.17161	0.97 (0.80-1.17)	0.98605
Tartarate levels	GCST90199632	MR Egger	20	-0.139276	0.0658462	0.0486214	-0.268335	-0.0102176	0.869988	0.764652	0.989834	0.87 (0.76-0.99)	0.836876
Tartarate levels	GCST90199632	Weighted median	20	-0.0667723	0.0437187	0.126683	-0.152461	0.0189164	0.935408	0.858592	1.0191	0.94 (0.86-1.02)	0.978459
Tartarate levels	GCST90199632	Inverse variance weighted	20	-0.0466687	0.0305466	0.126566	-0.10654	0.0132028	0.954404	0.898939	1.01329	0.95 (0.90-1.01)	0.801777
Tartarate levels	GCST90199632	Simple mode	20	-0.0752476	0.07459	0.325738	-0.221444	0.0709488	0.927514	0.801361	1.07353	0.93 (0.80-1.07)	0.997458
Tartarate levels	GCST90199632	Weighted mode	20	-0.0707164	0.0625896	0.272605	-0.193392	0.0519593	0.931726	0.824159	1.05333	0.93 (0.82-1.05)	0.98605
Suberate (C8-DC) levels	GCST90199633	MR Egger	23	-0.01885	0.0474335	0.695084	-0.11182	0.0741196	0.981327	0.894206	1.07694	0.98 (0.89-1.08)	0.994307
Suberate (C8-DC) levels	GCST90199633	Weighted median	23	0.0135685	0.0370019	0.713844	-0.0589551	0.0860921	1.01366	0.942749	1.08991	1.01 (0.94-1.09)	0.99264
Suberate (C8-DC) levels	GCST90199633	Inverse variance weighted	23	0.0150496	0.024441	0.53806	-0.0328548	0.062954	1.01516	0.967679	1.06498	1.02 (0.97-1.06)	0.938086
Suberate (C8-DC) levels	GCST90199633	Simple mode	23	0.0270662	0.0591347	0.651654	-0.0888378	0.14297	1.02744	0.914994	1.1537	1.03 (0.91-1.15)	0.997458
Suberate (C8-DC) levels	GCST90199633	Weighted mode	23	0.00820061	0.03744	0.828644	-0.0651819	0.0815831	1.00823	0.936897	1.085	1.01 (0.94-1.09)	0.98605
5-hydroxylysine levels	GCST90199634	MR Egger	24	-0.0099258	0.0343264	0.775167	-0.0772056	0.057354	0.990123	0.9257	1.05903	0.99 (0.93-1.06)	0.994307
5-hydroxylysine levels	GCST90199634	Weighted median	24	-0.0219126	0.0300553	0.465955	-0.080821	0.0369958	0.978326	0.922359	1.03769	0.98 (0.92-1.04)	0.978459
5-hydroxylysine levels	GCST90199634	Inverse variance weighted	24	-0.0314652	0.0226882	0.165487	-0.0759341	0.0130037	0.969025	0.926877	1.01309	0.97 (0.93-1.01)	0.833385
5-hydroxylysine levels	GCST90199634	Simple mode	24	-0.0465496	0.0520061	0.380017	-0.148481	0.0553823	0.954517	0.862016	1.05694	0.95 (0.86-1.06)	0.997458
5-hydroxylysine levels	GCST90199634	Weighted mode	24	-0.0149773	0.0319124	0.643254	-0.0775256	0.0475709	0.985134	0.925403	1.04872	0.99 (0.93-1.05)	0.98605
3-phenylpropionate hydrocinnamate levels	GCST90199635	MR Egger	26	-0.000422151	0.0386048	0.991366	-0.0760876	0.0752433	0.999578	0.926735	1.07815	1.00 (0.93-1.08)	0.996004
3-phenylpropionate hydrocinnamate levels	GCST90199635	Weighted median	26	-0.0262046	0.0319824	0.41259	-0.08889	0.0364808	0.974136	0.914946	1.03715	0.97 (0.91-1.04)	0.978459
3-phenylpropionate hydrocinnamate levels	GCST90199635	Inverse variance weighted	26	0.00501	0.0216008	0.816588	-0.0373276	0.0473476	1.00502	0.96336	1.04849	1.01 (0.96-1.05)	0.982995
3-phenylpropionate hydrocinnamate levels	GCST90199635	Simple mode	26	-0.000412417	0.055162	0.994094	-0.10853	0.107705	0.999588	0.897152	1.11372	1.00 (0.90-1.11)	0.998943
3-phenylpropionate hydrocinnamate levels	GCST90199635	Weighted mode	26	-0.0168483	0.0343227	0.627794	-0.0841207	0.0504242	0.983293	0.91932	1.05172	0.98 (0.92-1.05)	0.98605
Kynurenine levels	GCST90199636	MR Egger	18	-0.0167305	0.122813	0.89334	-0.257444	0.223982	0.983409	0.773025	1.25105	0.98 (0.77-1.25)	0.994307
Kynurenine levels	GCST90199636	Weighted median	18	0.0538171	0.0431975	0.212823	-0.0308499	0.138484	1.05529	0.969621	1.14853	1.06 (0.97-1.15)	0.978459
Kynurenine levels	GCST90199636	Inverse variance weighted	18	0.0232499	0.0385775	0.546721	-0.052362	0.0988618	1.02352	0.948985	1.10391	1.02 (0.95-1.10)	0.946118
Kynurenine levels	GCST90199636	Simple mode	18	0.0625882	0.0802297	0.446051	-0.0946619	0.219838	1.06459	0.90968	1.24588	1.06 (0.91-1.25)	0.997458
Kynurenine levels	GCST90199636	Weighted mode	18	0.0780795	0.0506781	0.141798	-0.0212495	0.177408	1.08121	0.978975	1.19412	1.08 (0.98-1.19)	0.98605
N-acetylglutamate levels	GCST90199637	MR Egger	19	-0.025114	0.11412	0.82844	-0.24879	0.198562	0.975199	0.779744	1.21965	0.98 (0.78-1.22)	0.994307
N-acetylglutamate levels	GCST90199637	Weighted median	19	0.0239586	0.0511179	0.639288	-0.0762324	0.12415	1.02425	0.926601	1.13219	1.02 (0.93-1.13)	0.979443
N-acetylglutamate levels	GCST90199637	Inverse variance weighted	19	-0.00399706	0.0430096	0.925956	-0.0882959	0.0803018	0.996011	0.91549	1.08361	1.00 (0.92-1.08)	0.995652
N-acetylglutamate levels	GCST90199637	Simple mode	19	0.07131	0.0941405	0.458561	-0.113205	0.255825	1.07391	0.892967	1.29153	1.07 (0.89-1.29)	0.997458
N-acetylglutamate levels	GCST90199637	Weighted mode	19	0.0384382	0.0764691	0.621296	-0.111441	0.188318	1.03919	0.894544	1.20722	1.04 (0.89-1.21)	0.98605
Glycerol 3-phosphate levels	GCST90199638	MR Egger	23	0.0419316	0.0598049	0.490913	-0.075286	0.159149	1.04282	0.927478	1.17251	1.04 (0.93-1.17)	0.994307
Glycerol 3-phosphate levels	GCST90199638	Weighted median	23	0.00126385	0.0405749	0.975151	-0.078263	0.0807907	1.00126	0.924721	1.08414	1.00 (0.92-1.08)	0.998763
Glycerol 3-phosphate levels	GCST90199638	Inverse variance weighted	23	0.0183697	0.0283811	0.517469	-0.0372572	0.0739966	1.01854	0.963428	1.0768	1.02 (0.96-1.08)	0.940852
Glycerol 3-phosphate levels	GCST90199638	Simple mode	23	0.0095902	0.0676078	0.888489	-0.122921	0.142102	1.00964	0.884333	1.15269	1.01 (0.88-1.15)	0.997458
Glycerol 3-phosphate levels	GCST90199638	Weighted mode	23	-0.00577389	0.0499947	0.909104	-0.103764	0.0922157	0.994243	0.901438	1.0966	0.99 (0.90-1.10)	0.994333
Imidazole lactate levels	GCST90199639	MR Egger	24	-0.0198271	0.0297087	0.511469	-0.0780562	0.038402	0.980368	0.924912	1.03915	0.98 (0.92-1.04)	0.994307
Imidazole lactate levels	GCST90199639	Weighted median	24	-0.0269696	0.0209037	0.196987	-0.0679409	0.0140017	0.973391	0.934316	1.0141	0.97 (0.93-1.01)	0.978459
Imidazole lactate levels	GCST90199639	Inverse variance weighted	24	0.000563186	0.0179874	0.975022	-0.0346922	0.0358185	1.00056	0.965903	1.03647	1.00 (0.97-1.04)	0.997101
Imidazole lactate levels	GCST90199639	Simple mode	24	0.00318104	0.0433035	0.942076	-0.0816939	0.088056	1.00319	0.921554	1.09205	1.00 (0.92-1.09)	0.997458
Imidazole lactate levels	GCST90199639	Weighted mode	24	-0.0215128	0.0188064	0.264426	-0.0583733	0.0153476	0.978717	0.943298	1.01547	0.98 (0.94-1.02)	0.98605
4-guanidinobutanoate levels	GCST90199640	MR Egger	17	0.000842319	0.0357694	0.981523	-0.0692658	0.0709504	1.00084	0.933079	1.07353	1.00 (0.93-1.07)	0.994307
4-guanidinobutanoate levels	GCST90199640	Weighted median	17	0.00857049	0.0218565	0.694966	-0.0342683	0.0514093	1.00861	0.966312	1.05275	1.01 (0.97-1.05)	0.99264
4-guanidinobutanoate levels	GCST90199640	Inverse variance weighted	17	0.0148548	0.0228082	0.514857	-0.0298492	0.0595588	1.01497	0.970592	1.06137	1.01 (0.97-1.06)	0.943454
4-guanidinobutanoate levels	GCST90199640	Simple mode	17	0.0213799	0.0662484	0.751084	-0.108467	0.151227	1.02161	0.897209	1.16326	1.02 (0.90-1.16)	0.997458
4-guanidinobutanoate levels	GCST90199640	Weighted mode	17	0.0133138	0.0232639	0.575077	-0.0322834	0.0589109	1.0134	0.968232	1.06068	1.01 (0.97-1.06)	0.98605
Glucuronate levels	GCST90199641	MR Egger	15	0.0678378	0.0697082	0.348231	-0.0687904	0.204466	1.07019	0.933522	1.22687	1.07 (0.93-1.23)	0.994307
Glucuronate levels	GCST90199641	Weighted median	15	0.0351349	0.0473296	0.457878	-0.0576311	0.127901	1.03576	0.943998	1.13644	1.04 (0.94-1.14)	0.978459
Glucuronate levels	GCST90199641	Inverse variance weighted	15	0.0284232	0.0343711	0.408265	-0.0389442	0.0957907	1.02883	0.961804	1.10053	1.03 (0.96-1.10)	0.918924
Glucuronate levels	GCST90199641	Simple mode	15	0.101192	0.0746298	0.196592	-0.0450821	0.247467	1.10649	0.955919	1.28078	1.11 (0.96-1.28)	0.997458
Glucuronate levels	GCST90199641	Weighted mode	15	0.0440433	0.0577638	0.458433	-0.0691738	0.15726	1.04503	0.933164	1.1703	1.05 (0.93-1.17)	0.98605
Ribitol levels	GCST90199642	MR Egger	28	0.0472123	0.0242313	0.0622365	-0.000280975	0.0947056	1.04834	0.999719	1.09934	1.05 (1.00-1.10)	0.836876
Ribitol levels	GCST90199642	Weighted median	28	0.00949818	0.0213655	0.656641	-0.0323783	0.0513747	1.00954	0.96814	1.05272	1.01 (0.97-1.05)	0.979443
Ribitol levels	GCST90199642	Inverse variance weighted	28	-0.00485898	0.0204104	0.811831	-0.0448633	0.0351454	0.995153	0.956128	1.03577	1.00 (0.96-1.04)	0.981489
Ribitol levels	GCST90199642	Simple mode	28	-0.0433858	0.0474144	0.368274	-0.136318	0.0495465	0.957542	0.872565	1.05079	0.96 (0.87-1.05)	0.997458
Ribitol levels	GCST90199642	Weighted mode	28	0.0120257	0.0178799	0.506931	-0.023019	0.0470703	1.0121	0.977244	1.0482	1.01 (0.98-1.05)	0.98605
Glycodeoxycholate levels	GCST90199643	MR Egger	17	0.157594	0.0723725	0.0458154	0.0157436	0.299444	1.17069	1.01587	1.34911	1.17 (1.02-1.35)	0.822328
Glycodeoxycholate levels	GCST90199643	Weighted median	17	0.014235	0.0438325	0.745363	-0.0716767	0.100147	1.01434	0.930832	1.10533	1.01 (0.93-1.11)	0.997307
Glycodeoxycholate levels	GCST90199643	Inverse variance weighted	17	0.0446597	0.0315942	0.157498	-0.017265	0.106584	1.04567	0.982883	1.11247	1.05 (0.98-1.11)	0.822748
Glycodeoxycholate levels	GCST90199643	Simple mode	17	0.00577675	0.0824493	0.945011	-0.155824	0.167377	1.00579	0.85571	1.1822	1.01 (0.86-1.18)	0.997458
Glycodeoxycholate levels	GCST90199643	Weighted mode	17	-0.0018481	0.0772236	0.981203	-0.153206	0.14951	0.998154	0.857953	1.16127	1.00 (0.86-1.16)	0.999042
Theobromine levels	GCST90199644	MR Egger	23	0.131138	0.0871387	0.147233	-0.0396536	0.30193	1.14013	0.961122	1.35247	1.14 (0.96-1.35)	0.991338
Theobromine levels	GCST90199644	Weighted median	23	-0.0695559	0.0442272	0.115789	-0.156241	0.0171294	0.932808	0.855353	1.01728	0.93 (0.86-1.02)	0.978459
Theobromine levels	GCST90199644	Inverse variance weighted	23	-0.0281452	0.0328416	0.391446	-0.0925148	0.0362244	0.972247	0.911636	1.03689	0.97 (0.91-1.04)	0.925717
Theobromine levels	GCST90199644	Simple mode	23	-0.0885975	0.0768291	0.261213	-0.239182	0.0619874	0.915214	0.787271	1.06395	0.92 (0.79-1.06)	0.997458
Theobromine levels	GCST90199644	Weighted mode	23	-0.0814805	0.0719422	0.269583	-0.222487	0.0595263	0.921751	0.800525	1.06133	0.92 (0.80-1.06)	0.98605
Quinate levels	GCST90199645	MR Egger	17	-0.117631	0.058004	0.0607088	-0.231319	-0.0039431	0.889024	0.793486	0.996065	0.89 (0.79-1.00)	0.836876
Quinate levels	GCST90199645	Weighted median	17	-0.0729426	0.0422452	0.0842309	-0.155743	0.00985799	0.929654	0.855779	1.00991	0.93 (0.86-1.01)	0.978459
Quinate levels	GCST90199645	Inverse variance weighted	17	-0.0532298	0.0361006	0.140351	-0.123987	0.0175273	0.948162	0.883391	1.01768	0.95 (0.88-1.02)	0.805291
Quinate levels	GCST90199645	Simple mode	17	-0.0237313	0.0610886	0.702786	-0.143465	0.0960023	0.976548	0.866351	1.10076	0.98 (0.87-1.10)	0.997458
Quinate levels	GCST90199645	Weighted mode	17	-0.0686936	0.0394063	0.100477	-0.14593	0.00854275	0.933613	0.864218	1.00858	0.93 (0.86-1.01)	0.98605
Gentisate levels	GCST90199646	MR Egger	27	0.0799116	0.0623554	0.211759	-0.0423049	0.202128	1.08319	0.958577	1.224	1.08 (0.96-1.22)	0.991338
Gentisate levels	GCST90199646	Weighted median	27	0.0531838	0.041639	0.201511	-0.0284287	0.134796	1.05462	0.971972	1.1443	1.05 (0.97-1.14)	0.978459
Gentisate levels	GCST90199646	Inverse variance weighted	27	0.0565158	0.0330624	0.0873832	-0.00828657	0.121318	1.05814	0.991748	1.12898	1.06 (0.99-1.13)	0.719626
Gentisate levels	GCST90199646	Simple mode	27	0.0628984	0.0947436	0.512612	-0.122799	0.248596	1.06492	0.884441	1.28222	1.06 (0.88-1.28)	0.997458
Gentisate levels	GCST90199646	Weighted mode	27	0.0824165	0.0937878	0.387583	-0.101408	0.266241	1.08591	0.903565	1.30505	1.09 (0.90-1.31)	0.98605
Theophylline levels	GCST90199647	MR Egger	21	0.0896146	0.0724721	0.231326	-0.0524307	0.23166	1.09375	0.94892	1.26069	1.09 (0.95-1.26)	0.991338
Theophylline levels	GCST90199647	Weighted median	21	0.0574356	0.0443742	0.195545	-0.0295378	0.144409	1.05912	0.970894	1.15536	1.06 (0.97-1.16)	0.978459
Theophylline levels	GCST90199647	Inverse variance weighted	21	0.0229013	0.0348214	0.510745	-0.0453487	0.0911514	1.02317	0.955664	1.09543	1.02 (0.96-1.10)	0.944574
Theophylline levels	GCST90199647	Simple mode	21	0.0534566	0.0664713	0.430734	-0.0768272	0.18374	1.05491	0.92605	1.2017	1.05 (0.93-1.20)	0.997458
Theophylline levels	GCST90199647	Weighted mode	21	0.0630048	0.0557987	0.272198	-0.0463606	0.17237	1.06503	0.954698	1.18812	1.07 (0.95-1.19)	0.98605
1,5-anhydroglucitol (1,5-ag) levels	GCST90199648	MR Egger	24	0.018738	0.0325337	0.57049	-0.0450281	0.0825042	1.01891	0.955971	1.086	1.02 (0.96-1.09)	0.994307
1,5-anhydroglucitol (1,5-ag) levels	GCST90199648	Weighted median	24	0.028589	0.0296344	0.334682	-0.0294943	0.0866723	1.029	0.970936	1.09054	1.03 (0.97-1.09)	0.978459
1,5-anhydroglucitol (1,5-ag) levels	GCST90199648	Inverse variance weighted	24	0.0391612	0.0207463	0.0590765	-0.00150154	0.0798239	1.03994	0.9985	1.0831	1.04 (1.00-1.08)	0.656406
1,5-anhydroglucitol (1,5-ag) levels	GCST90199648	Simple mode	24	0.0316459	0.0433152	0.472404	-0.053252	0.116544	1.03215	0.948141	1.12361	1.03 (0.95-1.12)	0.997458
1,5-anhydroglucitol (1,5-ag) levels	GCST90199648	Weighted mode	24	0.028168	0.0305235	0.365676	-0.031658	0.087994	1.02857	0.968838	1.09198	1.03 (0.97-1.09)	0.98605
1-stearoyl-2-arachidonoyl-GPI (18:0/20:4) levels	GCST90199649	MR Egger	19	0.260422	0.0734206	0.00247821	0.116517	0.404326	1.29748	1.12358	1.49829	1.30 (1.12-1.50)	0.182605
1-stearoyl-2-arachidonoyl-GPI (18:0/20:4) levels	GCST90199649	Weighted median	19	0.0938179	0.0451856	0.037868	0.00525423	0.182382	1.09836	1.00527	1.20007	1.10 (1.01-1.20)	0.843061
1-stearoyl-2-arachidonoyl-GPI (18:0/20:4) levels	GCST90199649	Inverse variance weighted	19	0.119162	0.0396806	0.00267309	0.0413879	0.196936	1.12655	1.04226	1.21767	1.13 (1.04-1.22)	0.12072
1-stearoyl-2-arachidonoyl-GPI (18:0/20:4) levels	GCST90199649	Simple mode	19	0.0314626	0.0905262	0.732208	-0.145969	0.208894	1.03196	0.864185	1.23231	1.03 (0.86-1.23)	0.997458
1-stearoyl-2-arachidonoyl-GPI (18:0/20:4) levels	GCST90199649	Weighted mode	19	0.247421	0.0476496	6.13203e-05	0.154028	0.340814	1.28072	1.16652	1.40609	1.28 (1.17-1.41)	0.00429242
Indolelactate levels	GCST90199650	MR Egger	26	-0.0314631	0.078353	0.691564	-0.185035	0.122109	0.969027	0.831075	1.12988	0.97 (0.83-1.13)	0.994307
Indolelactate levels	GCST90199650	Weighted median	26	-0.0274911	0.0408193	0.50064	-0.107497	0.0525147	0.972883	0.898079	1.05392	0.97 (0.90-1.05)	0.978459
Indolelactate levels	GCST90199650	Inverse variance weighted	26	-0.00145612	0.0357002	0.967465	-0.0714286	0.0685163	0.998545	0.931063	1.07092	1.00 (0.93-1.07)	0.995189
Indolelactate levels	GCST90199650	Simple mode	26	-0.0170979	0.081991	0.836501	-0.1778	0.143604	0.983047	0.83711	1.15443	0.98 (0.84-1.15)	0.997458
Indolelactate levels	GCST90199650	Weighted mode	26	-0.0640309	0.0507841	0.219005	-0.163568	0.0355059	0.937976	0.849109	1.03614	0.94 (0.85-1.04)	0.98605
Docosahexaenoate DHA; 22:6n3 levels	GCST90199651	MR Egger	20	-0.00581949	0.0775674	0.941022	-0.157852	0.146213	0.994197	0.853977	1.15744	0.99 (0.85-1.16)	0.994307
Docosahexaenoate DHA; 22:6n3 levels	GCST90199651	Weighted median	20	0.0300724	0.0453479	0.507235	-0.0588094	0.118954	1.03053	0.942886	1.12632	1.03 (0.94-1.13)	0.978459
Docosahexaenoate DHA; 22:6n3 levels	GCST90199651	Inverse variance weighted	20	0.00671813	0.0414621	0.871282	-0.0745476	0.0879838	1.00674	0.928163	1.09197	1.01 (0.93-1.09)	0.985294
Docosahexaenoate DHA; 22:6n3 levels	GCST90199651	Simple mode	20	-0.031559	0.0947177	0.74264	-0.217206	0.154088	0.968934	0.804764	1.16659	0.97 (0.80-1.17)	0.997458
Docosahexaenoate DHA; 22:6n3 levels	GCST90199651	Weighted mode	20	0.0460047	0.0528831	0.395195	-0.0576461	0.149656	1.04708	0.943984	1.16143	1.05 (0.94-1.16)	0.98605
1-stearoyl-2-oleoyl-GPS (18:0/18:1) levels	GCST90199652	MR Egger	14	-0.00836812	0.136328	0.952065	-0.275571	0.258835	0.991667	0.759139	1.29542	0.99 (0.76-1.30)	0.994307
1-stearoyl-2-oleoyl-GPS (18:0/18:1) levels	GCST90199652	Weighted median	14	-0.000954824	0.0553636	0.98624	-0.109468	0.107558	0.999046	0.896311	1.11356	1.00 (0.90-1.11)	0.998763
1-stearoyl-2-oleoyl-GPS (18:0/18:1) levels	GCST90199652	Inverse variance weighted	14	0.0061965	0.0457647	0.892296	-0.0835023	0.0958953	1.00622	0.919889	1.10064	1.01 (0.92-1.10)	0.985963
1-stearoyl-2-oleoyl-GPS (18:0/18:1) levels	GCST90199652	Simple mode	14	-0.0255039	0.111743	0.823012	-0.24452	0.193512	0.974819	0.78308	1.2135	0.97 (0.78-1.21)	0.997458
1-stearoyl-2-oleoyl-GPS (18:0/18:1) levels	GCST90199652	Weighted mode	14	-0.0150069	0.0977608	0.880356	-0.206618	0.176604	0.985105	0.81333	1.19316	0.99 (0.81-1.19)	0.98975
1-myristoyl-2-palmitoyl-gpc (14:0/16:0) levels	GCST90199653	MR Egger	16	-0.0970243	0.0928738	0.31387	-0.279057	0.0850083	0.907534	0.756497	1.08873	0.91 (0.76-1.09)	0.994307
1-myristoyl-2-palmitoyl-gpc (14:0/16:0) levels	GCST90199653	Weighted median	16	-0.0377851	0.0542789	0.486348	-0.144172	0.0686015	0.96292	0.865739	1.07101	0.96 (0.87-1.07)	0.978459
1-myristoyl-2-palmitoyl-gpc (14:0/16:0) levels	GCST90199653	Inverse variance weighted	16	-0.0122851	0.040709	0.762821	-0.0920748	0.0675045	0.98779	0.912037	1.06984	0.99 (0.91-1.07)	0.964724
1-myristoyl-2-palmitoyl-gpc (14:0/16:0) levels	GCST90199653	Simple mode	16	-0.0657705	0.100606	0.523173	-0.262958	0.131417	0.936346	0.768774	1.14044	0.94 (0.77-1.14)	0.997458
1-myristoyl-2-palmitoyl-gpc (14:0/16:0) levels	GCST90199653	Weighted mode	16	-0.111916	0.0922797	0.243967	-0.292784	0.0689527	0.89412	0.746183	1.07139	0.89 (0.75-1.07)	0.98605
Paraxanthine levels in elite athletes	GCST90199654	MR Egger	30	0.0276646	0.0518849	0.598108	-0.0740298	0.129359	1.02805	0.928644	1.1381	1.03 (0.93-1.14)	0.994307
Paraxanthine levels in elite athletes	GCST90199654	Weighted median	30	0.00960952	0.0348751	0.782901	-0.0587457	0.0779647	1.00966	0.942947	1.08108	1.01 (0.94-1.08)	0.998045
Paraxanthine levels in elite athletes	GCST90199654	Inverse variance weighted	30	0.0100324	0.0242595	0.679207	-0.0375163	0.0575811	1.01008	0.963179	1.05927	1.01 (0.96-1.06)	0.963414
Paraxanthine levels in elite athletes	GCST90199654	Simple mode	30	-0.0248678	0.0591978	0.677523	-0.140896	0.0911599	0.975439	0.86858	1.09544	0.98 (0.87-1.10)	0.997458
Paraxanthine levels in elite athletes	GCST90199654	Weighted mode	30	-0.0222128	0.0474934	0.643493	-0.1153	0.0708742	0.978032	0.891099	1.07345	0.98 (0.89-1.07)	0.98605
4-methyl-2-oxopentanoate levels	GCST90199655	MR Egger	10	0.0153626	0.157906	0.92489	-0.294133	0.324858	1.01548	0.745177	1.38383	1.02 (0.75-1.38)	0.994307
4-methyl-2-oxopentanoate levels	GCST90199655	Weighted median	10	-0.0361096	0.0596789	0.545136	-0.15308	0.0808611	0.964535	0.858061	1.08422	0.96 (0.86-1.08)	0.978459
4-methyl-2-oxopentanoate levels	GCST90199655	Inverse variance weighted	10	0.00987076	0.0443092	0.823715	-0.0769753	0.0967168	1.00992	0.925913	1.10155	1.01 (0.93-1.10)	0.982283
4-methyl-2-oxopentanoate levels	GCST90199655	Simple mode	10	-0.075947	0.0995497	0.465045	-0.271064	0.11917	0.926865	0.762567	1.12656	0.93 (0.76-1.13)	0.997458
4-methyl-2-oxopentanoate levels	GCST90199655	Weighted mode	10	-0.0726895	0.0966953	0.471409	-0.262212	0.116833	0.929889	0.769348	1.12393	0.93 (0.77-1.12)	0.98605
3-indoxyl sulfate levels	GCST90199656	MR Egger	18	-0.00281037	0.0663707	0.966749	-0.132897	0.127276	0.997194	0.875555	1.13573	1.00 (0.88-1.14)	0.994307
3-indoxyl sulfate levels	GCST90199656	Weighted median	18	-0.0412495	0.0452852	0.362357	-0.130008	0.0475094	0.95959	0.878088	1.04866	0.96 (0.88-1.05)	0.978459
3-indoxyl sulfate levels	GCST90199656	Inverse variance weighted	18	-0.0369788	0.0348056	0.288037	-0.105198	0.0312402	0.963697	0.900146	1.03173	0.96 (0.90-1.03)	0.904153
3-indoxyl sulfate levels	GCST90199656	Simple mode	18	-0.0515517	0.0752055	0.502284	-0.198954	0.0958511	0.949755	0.819587	1.1006	0.95 (0.82-1.10)	0.997458
3-indoxyl sulfate levels	GCST90199656	Weighted mode	18	-0.0376888	0.0641639	0.564667	-0.16345	0.0880724	0.963013	0.849209	1.09207	0.96 (0.85-1.09)	0.98605
Sphingosine 1-phosphate levels	GCST90199657	MR Egger	16	-0.0286422	0.0519098	0.589806	-0.130385	0.0731009	0.971764	0.877757	1.07584	0.97 (0.88-1.08)	0.994307
Sphingosine 1-phosphate levels	GCST90199657	Weighted median	16	-0.047494	0.0447346	0.288379	-0.135174	0.0401858	0.953616	0.873564	1.041	0.95 (0.87-1.04)	0.978459
Sphingosine 1-phosphate levels	GCST90199657	Inverse variance weighted	16	0.00652571	0.030307	0.829518	-0.0528761	0.0659275	1.00655	0.948498	1.06815	1.01 (0.95-1.07)	0.98334
Sphingosine 1-phosphate levels	GCST90199657	Simple mode	16	-0.0189957	0.0768041	0.808009	-0.169532	0.13154	0.981184	0.84406	1.14058	0.98 (0.84-1.14)	0.997458
Sphingosine 1-phosphate levels	GCST90199657	Weighted mode	16	-0.0475583	0.0453381	0.310801	-0.136421	0.0413045	0.953555	0.872475	1.04217	0.95 (0.87-1.04)	0.98605
Alpha-hydroxyisocaproate levels	GCST90199658	MR Egger	21	-0.0353778	0.0759485	0.646645	-0.184237	0.113481	0.965241	0.831739	1.12017	0.97 (0.83-1.12)	0.994307
Alpha-hydroxyisocaproate levels	GCST90199658	Weighted median	21	-0.0562969	0.0435113	0.195718	-0.141579	0.0289852	0.945258	0.867987	1.02941	0.95 (0.87-1.03)	0.978459
Alpha-hydroxyisocaproate levels	GCST90199658	Inverse variance weighted	21	-0.0575135	0.0312057	0.065323	-0.118677	0.00364979	0.944109	0.888095	1.00366	0.94 (0.89-1.00)	0.672443
Alpha-hydroxyisocaproate levels	GCST90199658	Simple mode	21	-0.0388342	0.0713282	0.592156	-0.178637	0.100969	0.96191	0.836409	1.10624	0.96 (0.84-1.11)	0.997458
Alpha-hydroxyisocaproate levels	GCST90199658	Weighted mode	21	-0.0479752	0.0621333	0.449064	-0.169757	0.0738061	0.953157	0.84387	1.0766	0.95 (0.84-1.08)	0.98605
1-stearoyl-GPI (18:0) levels	GCST90199659	MR Egger	16	-0.0302599	0.122058	0.8078	-0.269493	0.208974	0.970193	0.763766	1.23241	0.97 (0.76-1.23)	0.994307
1-stearoyl-GPI (18:0) levels	GCST90199659	Weighted median	16	-0.0296701	0.0555799	0.593461	-0.138607	0.0792666	0.970766	0.87057	1.08249	0.97 (0.87-1.08)	0.978459
1-stearoyl-GPI (18:0) levels	GCST90199659	Inverse variance weighted	16	-0.041912	0.0435478	0.335831	-0.127266	0.0434417	0.958954	0.8805	1.0444	0.96 (0.88-1.04)	0.918287
1-stearoyl-GPI (18:0) levels	GCST90199659	Simple mode	16	-0.0198784	0.102404	0.848688	-0.22059	0.180833	0.980318	0.802045	1.19822	0.98 (0.80-1.20)	0.997458
1-stearoyl-GPI (18:0) levels	GCST90199659	Weighted mode	16	0.0376991	0.0918154	0.687174	-0.142259	0.217657	1.03842	0.867397	1.24316	1.04 (0.87-1.24)	0.98605
1,2-dipalmitoyl-gpc (16:0/16:0) levels	GCST90199660	MR Egger	27	0.0683273	0.0519679	0.200512	-0.0335298	0.170184	1.07072	0.967026	1.18552	1.07 (0.97-1.19)	0.991338
1,2-dipalmitoyl-gpc (16:0/16:0) levels	GCST90199660	Weighted median	27	0.0293621	0.0327263	0.369612	-0.0347815	0.0935057	1.0298	0.965816	1.09802	1.03 (0.97-1.10)	0.978459
1,2-dipalmitoyl-gpc (16:0/16:0) levels	GCST90199660	Inverse variance weighted	27	0.0724753	0.0289012	0.0121524	0.0158288	0.129122	1.07517	1.01595	1.13783	1.08 (1.02-1.14)	0.340268
1,2-dipalmitoyl-gpc (16:0/16:0) levels	GCST90199660	Simple mode	27	0.0423474	0.0526927	0.428876	-0.0609303	0.145625	1.04326	0.940889	1.15676	1.04 (0.94-1.16)	0.997458
1,2-dipalmitoyl-gpc (16:0/16:0) levels	GCST90199660	Weighted mode	27	0.0201201	0.0324844	0.541056	-0.0435492	0.0837895	1.02032	0.957385	1.0874	1.02 (0.96-1.09)	0.98605
Maleate levels	GCST90199661	MR Egger	19	0.0235631	0.0829181	0.77971	-0.138956	0.186083	1.02384	0.870266	1.20452	1.02 (0.87-1.20)	0.994307
Maleate levels	GCST90199661	Weighted median	19	-0.0309663	0.0500459	0.536075	-0.129056	0.0671236	0.969508	0.878925	1.06943	0.97 (0.88-1.07)	0.978459
Maleate levels	GCST90199661	Inverse variance weighted	19	-0.0236754	0.0353258	0.502731	-0.092914	0.0455633	0.976603	0.911272	1.04662	0.98 (0.91-1.05)	0.947271
Maleate levels	GCST90199661	Simple mode	19	-0.0116341	0.0808742	0.887214	-0.170148	0.146879	0.988433	0.84354	1.15821	0.99 (0.84-1.16)	0.997458
Maleate levels	GCST90199661	Weighted mode	19	-0.0539935	0.0709643	0.456596	-0.193084	0.0850965	0.947438	0.824413	1.08882	0.95 (0.82-1.09)	0.98605
Isovalerate (i5:0) levels	GCST90199662	MR Egger	17	0.114875	0.0807605	0.175367	-0.0434153	0.273166	1.12173	0.957514	1.31412	1.12 (0.96-1.31)	0.991338
Isovalerate (i5:0) levels	GCST90199662	Weighted median	17	0.0377903	0.0487309	0.438051	-0.0577224	0.133303	1.03851	0.943912	1.1426	1.04 (0.94-1.14)	0.978459
Isovalerate (i5:0) levels	GCST90199662	Inverse variance weighted	17	0.00432407	0.0363989	0.905437	-0.0670178	0.075666	1.00433	0.935179	1.0786	1.00 (0.94-1.08)	0.987236
Isovalerate (i5:0) levels	GCST90199662	Simple mode	17	0.0669701	0.0790842	0.409583	-0.0880349	0.221975	1.06926	0.915729	1.24854	1.07 (0.92-1.25)	0.997458
Isovalerate (i5:0) levels	GCST90199662	Weighted mode	17	0.0600852	0.0737206	0.427016	-0.0844072	0.204577	1.06193	0.919057	1.22701	1.06 (0.92-1.23)	0.98605
4-acetylphenol sulfate levels	GCST90199663	MR Egger	19	0.0501288	0.060251	0.416944	-0.0679631	0.168221	1.05141	0.934295	1.1832	1.05 (0.93-1.18)	0.994307
4-acetylphenol sulfate levels	GCST90199663	Weighted median	19	0.0951365	0.0411492	0.0207782	0.0144841	0.175789	1.09981	1.01459	1.19219	1.10 (1.01-1.19)	0.668557
4-acetylphenol sulfate levels	GCST90199663	Inverse variance weighted	19	0.0526408	0.0324266	0.104508	-0.0109154	0.116197	1.05405	0.989144	1.12322	1.05 (0.99-1.12)	0.77006
4-acetylphenol sulfate levels	GCST90199663	Simple mode	19	0.156944	0.0850539	0.0815218	-0.00976177	0.32365	1.16993	0.990286	1.38216	1.17 (0.99-1.38)	0.997458
4-acetylphenol sulfate levels	GCST90199663	Weighted mode	19	0.140457	0.0640954	0.0418213	0.0148296	0.266084	1.1508	1.01494	1.30484	1.15 (1.01-1.30)	0.98605
Phenyllactate (PLA) levels in elite athletes	GCST90199664	MR Egger	23	-0.0186874	0.0477971	0.699755	-0.11237	0.0749948	0.981486	0.893714	1.07788	0.98 (0.89-1.08)	0.994307
Phenyllactate (PLA) levels in elite athletes	GCST90199664	Weighted median	23	-0.0364972	0.0362497	0.314018	-0.107547	0.0345523	0.964161	0.898035	1.03516	0.96 (0.90-1.04)	0.978459
Phenyllactate (PLA) levels in elite athletes	GCST90199664	Inverse variance weighted	23	-0.0074041	0.0257595	0.773782	-0.0578927	0.0430845	0.992623	0.943751	1.04403	0.99 (0.94-1.04)	0.968091
Phenyllactate (PLA) levels in elite athletes	GCST90199664	Simple mode	23	0.0188463	0.0623893	0.765432	-0.103437	0.141129	1.01902	0.901733	1.15157	1.02 (0.90-1.15)	0.997458
Phenyllactate (PLA) levels in elite athletes	GCST90199664	Weighted mode	23	-0.0303201	0.0414629	0.472338	-0.111587	0.0509471	0.970135	0.894413	1.05227	0.97 (0.89-1.05)	0.98605
N-acetylaspartate (naa) levels	GCST90199665	MR Egger	19	0.0212859	0.0400541	0.601997	-0.0572201	0.0997919	1.02151	0.944386	1.10494	1.02 (0.94-1.10)	0.994307
N-acetylaspartate (naa) levels	GCST90199665	Weighted median	19	0.0429043	0.0324498	0.18611	-0.0206974	0.106506	1.04384	0.979515	1.11238	1.04 (0.98-1.11)	0.978459
N-acetylaspartate (naa) levels	GCST90199665	Inverse variance weighted	19	0.0166993	0.0270355	0.536786	-0.0362902	0.0696888	1.01684	0.96436	1.07217	1.02 (0.96-1.07)	0.937034
N-acetylaspartate (naa) levels	GCST90199665	Simple mode	19	0.0476182	0.0506897	0.359958	-0.0517336	0.14697	1.04877	0.949582	1.15832	1.05 (0.95-1.16)	0.997458
N-acetylaspartate (naa) levels	GCST90199665	Weighted mode	19	0.0451082	0.0295016	0.143645	-0.0127149	0.102931	1.04614	0.987366	1.10842	1.05 (0.99-1.11)	0.98605
Palmitoylcarnitine levels (Metabolon platform)	GCST90199666	MR Egger	22	-0.00112951	0.103614	0.99141	-0.204212	0.201953	0.998871	0.815289	1.22379	1.00 (0.82-1.22)	0.996004
Palmitoylcarnitine levels (Metabolon platform)	GCST90199666	Weighted median	22	-0.0345162	0.0424514	0.416174	-0.117721	0.0486885	0.966073	0.888944	1.04989	0.97 (0.89-1.05)	0.978459
Palmitoylcarnitine levels (Metabolon platform)	GCST90199666	Inverse variance weighted	22	0.0111931	0.0518594	0.829116	-0.0904513	0.112838	1.01126	0.913519	1.11945	1.01 (0.91-1.12)	0.983697
Palmitoylcarnitine levels (Metabolon platform)	GCST90199666	Simple mode	22	0.00791512	0.0753773	0.917367	-0.139824	0.155655	1.00795	0.869511	1.16842	1.01 (0.87-1.17)	0.997458
Palmitoylcarnitine levels (Metabolon platform)	GCST90199666	Weighted mode	22	-0.0211609	0.0496527	0.674314	-0.11848	0.0761584	0.979061	0.888269	1.07913	0.98 (0.89-1.08)	0.98605
Erythritol levels in elite athletes	GCST90199667	MR Egger	19	0.00291487	0.0203616	0.887851	-0.0369939	0.0428237	1.00292	0.963682	1.04375	1.00 (0.96-1.04)	0.994307
Erythritol levels in elite athletes	GCST90199667	Weighted median	19	0.0125001	0.0179195	0.485446	-0.0226221	0.0476222	1.01258	0.977632	1.04877	1.01 (0.98-1.05)	0.978459
Erythritol levels in elite athletes	GCST90199667	Inverse variance weighted	19	0.00371661	0.0161769	0.818288	-0.0279902	0.0354234	1.00372	0.972398	1.03606	1.00 (0.97-1.04)	0.982507
Erythritol levels in elite athletes	GCST90199667	Simple mode	19	0.0380427	0.048135	0.439622	-0.0563019	0.132387	1.03878	0.945254	1.14155	1.04 (0.95-1.14)	0.997458
Erythritol levels in elite athletes	GCST90199667	Weighted mode	19	0.014827	0.0156934	0.357277	-0.0159321	0.045586	1.01494	0.984194	1.04664	1.01 (0.98-1.05)	0.98605
Hexanoylcarnitine levels (Biocrates platform)	GCST90199668	MR Egger	20	0.00157294	0.0347478	0.964393	-0.0665328	0.0696787	1.00157	0.935632	1.07216	1.00 (0.94-1.07)	0.994307
Hexanoylcarnitine levels (Biocrates platform)	GCST90199668	Weighted median	20	0.00309346	0.0254809	0.903372	-0.0468492	0.0530361	1.0031	0.954231	1.05447	1.00 (0.95-1.05)	0.998045
Hexanoylcarnitine levels (Biocrates platform)	GCST90199668	Inverse variance weighted	20	-0.0177254	0.0198397	0.371627	-0.0566111	0.0211604	0.982431	0.944961	1.02139	0.98 (0.94-1.02)	0.934071
Hexanoylcarnitine levels (Biocrates platform)	GCST90199668	Simple mode	20	-0.0578087	0.0579277	0.330847	-0.171347	0.0557297	0.94383	0.842529	1.05731	0.94 (0.84-1.06)	0.997458
Hexanoylcarnitine levels (Biocrates platform)	GCST90199668	Weighted mode	20	-0.0053039	0.0255684	0.837874	-0.055418	0.0448101	0.99471	0.94609	1.04583	0.99 (0.95-1.05)	0.98605
Acetylcarnitine levels (Biocrates platform)	GCST90199669	MR Egger	16	-0.0546899	0.107534	0.618966	-0.265457	0.156077	0.946779	0.766855	1.16892	0.95 (0.77-1.17)	0.994307
Acetylcarnitine levels (Biocrates platform)	GCST90199669	Weighted median	16	-0.05869	0.0556099	0.291248	-0.167685	0.0503054	0.942999	0.84562	1.05159	0.94 (0.85-1.05)	0.978459
Acetylcarnitine levels (Biocrates platform)	GCST90199669	Inverse variance weighted	16	-0.070502	0.0454641	0.12097	-0.159612	0.0186078	0.931926	0.852475	1.01878	0.93 (0.85-1.02)	0.791391
Acetylcarnitine levels (Biocrates platform)	GCST90199669	Simple mode	16	0.0751714	0.101012	0.468265	-0.122813	0.273155	1.07807	0.884429	1.3141	1.08 (0.88-1.31)	0.997458
Acetylcarnitine levels (Biocrates platform)	GCST90199669	Weighted mode	16	-0.0607499	0.0640212	0.357708	-0.186231	0.0647316	0.941059	0.830081	1.06687	0.94 (0.83-1.07)	0.98605
Iminodiacetate (IDA) levels	GCST90199670	MR Egger	14	-0.0271181	0.0714226	0.710813	-0.167106	0.11287	0.973246	0.84611	1.11949	0.97 (0.85-1.12)	0.994307
Iminodiacetate (IDA) levels	GCST90199670	Weighted median	14	-0.00102533	0.0469145	0.982563	-0.0929777	0.0909271	0.998975	0.911214	1.09519	1.00 (0.91-1.10)	0.998763
Iminodiacetate (IDA) levels	GCST90199670	Inverse variance weighted	14	0.0139835	0.0346757	0.686754	-0.0539809	0.0819478	1.01408	0.94745	1.0854	1.01 (0.95-1.09)	0.965317
Iminodiacetate (IDA) levels	GCST90199670	Simple mode	14	0.00462442	0.0702449	0.948513	-0.133056	0.142304	1.00464	0.875416	1.15293	1.00 (0.88-1.15)	0.997458
Iminodiacetate (IDA) levels	GCST90199670	Weighted mode	14	-0.0026035	0.0551201	0.963045	-0.110639	0.105432	0.9974	0.895262	1.11119	1.00 (0.90-1.11)	0.998714
Cysteine s-sulfate levels	GCST90199671	MR Egger	14	-0.0526901	0.0752056	0.496904	-0.200093	0.0947128	0.948674	0.818655	1.09934	0.95 (0.82-1.10)	0.994307
Cysteine s-sulfate levels	GCST90199671	Weighted median	14	0.0253463	0.0532256	0.633928	-0.0789758	0.129668	1.02567	0.924062	1.13845	1.03 (0.92-1.14)	0.979443
Cysteine s-sulfate levels	GCST90199671	Inverse variance weighted	14	0.0269245	0.0374061	0.471655	-0.0463915	0.10024	1.02729	0.954668	1.10544	1.03 (0.95-1.11)	0.944659
Cysteine s-sulfate levels	GCST90199671	Simple mode	14	0.0469021	0.0806512	0.570822	-0.111174	0.204979	1.04802	0.894783	1.2275	1.05 (0.89-1.23)	0.997458
Cysteine s-sulfate levels	GCST90199671	Weighted mode	14	0.0306782	0.0662607	0.651025	-0.0991927	0.160549	1.03115	0.905568	1.17416	1.03 (0.91-1.17)	0.98605
Oxalate (ethanedioate) levels	GCST90199672	MR Egger	20	-0.0479063	0.0537533	0.384567	-0.153263	0.0574501	0.953223	0.857904	1.05913	0.95 (0.86-1.06)	0.994307
Oxalate (ethanedioate) levels	GCST90199672	Weighted median	20	-0.00665264	0.0429948	0.877033	-0.0909224	0.0776171	0.993369	0.913089	1.08071	0.99 (0.91-1.08)	0.998045
Oxalate (ethanedioate) levels	GCST90199672	Inverse variance weighted	20	0.00588674	0.0294911	0.841785	-0.0519159	0.0636894	1.0059	0.949409	1.06576	1.01 (0.95-1.07)	0.983722
Oxalate (ethanedioate) levels	GCST90199672	Simple mode	20	0.0920873	0.0755566	0.237842	-0.0560036	0.240178	1.09646	0.945536	1.27148	1.10 (0.95-1.27)	0.997458
Oxalate (ethanedioate) levels	GCST90199672	Weighted mode	20	-0.0303787	0.058948	0.612254	-0.145917	0.0851594	0.970078	0.86423	1.08889	0.97 (0.86-1.09)	0.98605
DHEAS levels	GCST90199673	MR Egger	36	0.0294482	0.0568945	0.608094	-0.0820651	0.140961	1.02989	0.921212	1.15138	1.03 (0.92-1.15)	0.994307
DHEAS levels	GCST90199673	Weighted median	36	-0.0475585	0.0367922	0.196141	-0.119671	0.0245543	0.953555	0.887212	1.02486	0.95 (0.89-1.02)	0.978459
DHEAS levels	GCST90199673	Inverse variance weighted	36	-0.0309658	0.0272243	0.255358	-0.0843254	0.0223938	0.969509	0.919132	1.02265	0.97 (0.92-1.02)	0.880544
DHEAS levels	GCST90199673	Simple mode	36	-0.094495	0.0800089	0.245544	-0.251312	0.0623225	0.909832	0.777779	1.06431	0.91 (0.78-1.06)	0.997458
DHEAS levels	GCST90199673	Weighted mode	36	-0.0983994	0.0688077	0.161566	-0.233263	0.0364638	0.906287	0.791946	1.03714	0.91 (0.79-1.04)	0.98605
3-hydroxymyristate levels	GCST90199674	MR Egger	16	0.00705191	0.0977024	0.943482	-0.184445	0.198549	1.00708	0.831566	1.21963	1.01 (0.83-1.22)	0.994307
3-hydroxymyristate levels	GCST90199674	Weighted median	16	-0.0575204	0.0530329	0.278091	-0.161465	0.046424	0.944103	0.850896	1.04752	0.94 (0.85-1.05)	0.978459
3-hydroxymyristate levels	GCST90199674	Inverse variance weighted	16	-0.0115584	0.0408482	0.777207	-0.0916208	0.068504	0.988508	0.912451	1.0709	0.99 (0.91-1.07)	0.970642
3-hydroxymyristate levels	GCST90199674	Simple mode	16	-0.0883905	0.0886292	0.334433	-0.262104	0.0853227	0.915403	0.769431	1.08907	0.92 (0.77-1.09)	0.997458
3-hydroxymyristate levels	GCST90199674	Weighted mode	16	-0.0862541	0.0856851	0.330071	-0.254197	0.0816887	0.917361	0.775539	1.08512	0.92 (0.78-1.09)	0.98605
Homoarginine levels	GCST90199675	MR Egger	21	0.0130316	0.0402281	0.74952	-0.0658154	0.0918786	1.01312	0.936304	1.09623	1.01 (0.94-1.10)	0.994307
Homoarginine levels	GCST90199675	Weighted median	21	-0.0197095	0.0292334	0.500176	-0.0770069	0.0375879	0.980483	0.925883	1.0383	0.98 (0.93-1.04)	0.978459
Homoarginine levels	GCST90199675	Inverse variance weighted	21	-0.0274564	0.0234495	0.24165	-0.0734174	0.0185047	0.972917	0.929213	1.01868	0.97 (0.93-1.02)	0.895001
Homoarginine levels	GCST90199675	Simple mode	21	-0.0802619	0.0762914	0.305325	-0.229793	0.0692692	0.922875	0.794698	1.07172	0.92 (0.79-1.07)	0.997458
Homoarginine levels	GCST90199675	Weighted mode	21	-0.0183272	0.0282015	0.523173	-0.0736021	0.0369477	0.98184	0.929041	1.03764	0.98 (0.93-1.04)	0.98605
1-oleoylglycerol (18:1) levels	GCST90199676	MR Egger	25	-0.0149384	0.064723	0.819507	-0.141796	0.111919	0.985173	0.867799	1.11842	0.99 (0.87-1.12)	0.994307
1-oleoylglycerol (18:1) levels	GCST90199676	Weighted median	25	-0.0652611	0.0379471	0.08547	-0.139637	0.00911513	0.936823	0.869674	1.00916	0.94 (0.87-1.01)	0.978459
1-oleoylglycerol (18:1) levels	GCST90199676	Inverse variance weighted	25	-0.034253	0.0283221	0.226506	-0.0897643	0.0212583	0.966327	0.914147	1.02149	0.97 (0.91-1.02)	0.878415
1-oleoylglycerol (18:1) levels	GCST90199676	Simple mode	25	-0.0210565	0.0606887	0.731646	-0.140006	0.0978934	0.979164	0.869353	1.10285	0.98 (0.87-1.10)	0.997458
1-oleoylglycerol (18:1) levels	GCST90199676	Weighted mode	25	-0.0681259	0.0504552	0.18954	-0.167018	0.0307663	0.934143	0.846184	1.03124	0.93 (0.85-1.03)	0.98605
3-methyl-2-oxobutyrate levels	GCST90199677	MR Egger	18	-0.148789	0.0814209	0.0863501	-0.308374	0.0107962	0.861751	0.734641	1.01085	0.86 (0.73-1.01)	0.887182
3-methyl-2-oxobutyrate levels	GCST90199677	Weighted median	18	0.00518143	0.0446664	0.90765	-0.0823647	0.0927276	1.00519	0.920936	1.09716	1.01 (0.92-1.10)	0.998045
3-methyl-2-oxobutyrate levels	GCST90199677	Inverse variance weighted	18	0.0221438	0.0331318	0.503907	-0.0427946	0.0870822	1.02239	0.958108	1.09099	1.02 (0.96-1.09)	0.948213
3-methyl-2-oxobutyrate levels	GCST90199677	Simple mode	18	0.108825	0.0786603	0.184417	-0.0453493	0.262999	1.11497	0.955664	1.30083	1.11 (0.96-1.30)	0.997458
3-methyl-2-oxobutyrate levels	GCST90199677	Weighted mode	18	0.00368148	0.0617363	0.953144	-0.117322	0.124685	1.00369	0.889299	1.13279	1.00 (0.89-1.13)	0.99726
Tartronate (hydroxymalonate) levels	GCST90199678	MR Egger	16	-0.000374089	0.0284383	0.98969	-0.0561132	0.055365	0.999626	0.945432	1.05693	1.00 (0.95-1.06)	0.996004
Tartronate (hydroxymalonate) levels	GCST90199678	Weighted median	16	0.00633939	0.0288627	0.826152	-0.0502315	0.0629103	1.00636	0.951009	1.06493	1.01 (0.95-1.06)	0.998045
Tartronate (hydroxymalonate) levels	GCST90199678	Inverse variance weighted	16	0.0203696	0.0221285	0.357304	-0.0230022	0.0637413	1.02058	0.97726	1.06582	1.02 (0.98-1.07)	0.928062
Tartronate (hydroxymalonate) levels	GCST90199678	Simple mode	16	0.0243241	0.0533465	0.654947	-0.080235	0.128883	1.02462	0.922899	1.13756	1.02 (0.92-1.14)	0.997458
Tartronate (hydroxymalonate) levels	GCST90199678	Weighted mode	16	0.00216652	0.0257026	0.933939	-0.0482106	0.0525437	1.00217	0.952933	1.05395	1.00 (0.95-1.05)	0.99726
2,3-dihydroxypyridine levels	GCST90199679	MR Egger	17	-0.0919202	0.114736	0.435553	-0.316802	0.132961	0.912178	0.728475	1.14221	0.91 (0.73-1.14)	0.994307
2,3-dihydroxypyridine levels	GCST90199679	Weighted median	17	-0.0796947	0.0497581	0.109235	-0.177221	0.0178312	0.923398	0.837595	1.01799	0.92 (0.84-1.02)	0.978459
2,3-dihydroxypyridine levels	GCST90199679	Inverse variance weighted	17	-0.0588886	0.0355783	0.0978874	-0.128622	0.0108449	0.942812	0.879306	1.0109	0.94 (0.88-1.01)	0.744795
2,3-dihydroxypyridine levels	GCST90199679	Simple mode	17	-0.115681	0.0816303	0.175622	-0.275677	0.0443142	0.890759	0.759058	1.04531	0.89 (0.76-1.05)	0.997458
2,3-dihydroxypyridine levels	GCST90199679	Weighted mode	17	-0.107917	0.0758889	0.174215	-0.25666	0.040825	0.897702	0.773631	1.04167	0.90 (0.77-1.04)	0.98605
3-hydroxyoctanoate levels	GCST90199680	MR Egger	18	0.0228218	0.0708744	0.751619	-0.116092	0.161736	1.02308	0.890393	1.17555	1.02 (0.89-1.18)	0.994307
3-hydroxyoctanoate levels	GCST90199680	Weighted median	18	-0.0126388	0.0460689	0.783819	-0.102934	0.0776563	0.987441	0.902187	1.08075	0.99 (0.90-1.08)	0.998045
3-hydroxyoctanoate levels	GCST90199680	Inverse variance weighted	18	0.0172278	0.0355635	0.628085	-0.0524767	0.0869323	1.01738	0.948876	1.09082	1.02 (0.95-1.09)	0.981382
3-hydroxyoctanoate levels	GCST90199680	Simple mode	18	-0.0403704	0.0722018	0.583362	-0.181886	0.101145	0.960434	0.833696	1.10644	0.96 (0.83-1.11)	0.997458
3-hydroxyoctanoate levels	GCST90199680	Weighted mode	18	-0.027072	0.0472537	0.574207	-0.119689	0.0655451	0.973291	0.887196	1.06774	0.97 (0.89-1.07)	0.98605
2-hydroxyoctanoate levels	GCST90199681	MR Egger	20	-0.066223	0.0305338	0.0437346	-0.126069	-0.00637688	0.935922	0.881554	0.993643	0.94 (0.88-0.99)	0.795174
2-hydroxyoctanoate levels	GCST90199681	Weighted median	20	-0.0555222	0.0304245	0.0680139	-0.115154	0.0041099	0.945991	0.891229	1.00412	0.95 (0.89-1.00)	0.973585
2-hydroxyoctanoate levels	GCST90199681	Inverse variance weighted	20	-0.0402013	0.0204193	0.0489773	-0.0802232	-0.000179472	0.960596	0.92291	0.999821	0.96 (0.92-1.00)	0.617732
2-hydroxyoctanoate levels	GCST90199681	Simple mode	20	-0.0486951	0.045924	0.302283	-0.138706	0.0413159	0.952472	0.870484	1.04218	0.95 (0.87-1.04)	0.997458
2-hydroxyoctanoate levels	GCST90199681	Weighted mode	20	-0.0559017	0.02795	0.0599949	-0.110684	-0.00111971	0.945632	0.895222	0.998881	0.95 (0.90-1.00)	0.98605
Homocitrulline levels	GCST90199682	MR Egger	25	0.0280356	0.0437686	0.528152	-0.0577509	0.113822	1.02843	0.943885	1.12055	1.03 (0.94-1.12)	0.994307
Homocitrulline levels	GCST90199682	Weighted median	25	-0.0109529	0.0331132	0.740818	-0.0758547	0.053949	0.989107	0.926951	1.05543	0.99 (0.93-1.06)	0.997307
Homocitrulline levels	GCST90199682	Inverse variance weighted	25	-0.00438207	0.0228404	0.847855	-0.0491493	0.0403852	0.995628	0.952039	1.04121	1.00 (0.95-1.04)	0.98506
Homocitrulline levels	GCST90199682	Simple mode	25	-0.000142226	0.0567528	0.998021	-0.111378	0.111093	0.999858	0.894601	1.1175	1.00 (0.89-1.12)	0.998943
Homocitrulline levels	GCST90199682	Weighted mode	25	-0.00780553	0.0334733	0.817594	-0.0734132	0.0578021	0.992225	0.929217	1.05951	0.99 (0.93-1.06)	0.98605
Indoleacetate levels	GCST90199683	MR Egger	27	-0.0155729	0.0577245	0.789544	-0.128713	0.0975672	0.984548	0.879226	1.10249	0.98 (0.88-1.10)	0.994307
Indoleacetate levels	GCST90199683	Weighted median	27	-0.0104645	0.0374077	0.779675	-0.0837835	0.0628545	0.98959	0.91963	1.06487	0.99 (0.92-1.06)	0.998045
Indoleacetate levels	GCST90199683	Inverse variance weighted	27	-0.00469906	0.0261717	0.857508	-0.0559956	0.0465974	0.995312	0.945543	1.0477	1.00 (0.95-1.05)	0.986451
Indoleacetate levels	GCST90199683	Simple mode	27	0.00769832	0.0690802	0.912123	-0.127699	0.143096	1.00773	0.880118	1.15384	1.01 (0.88-1.15)	0.997458
Indoleacetate levels	GCST90199683	Weighted mode	27	-0.0147265	0.0576332	0.800331	-0.127687	0.0982345	0.985381	0.880128	1.10322	0.99 (0.88-1.10)	0.98605
1-linoleoylglycerol (18:2) levels	GCST90199684	MR Egger	15	0.0790163	0.111134	0.489645	-0.138807	0.296839	1.08222	0.870396	1.3456	1.08 (0.87-1.35)	0.994307
1-linoleoylglycerol (18:2) levels	GCST90199684	Weighted median	15	0.0607506	0.0618007	0.325604	-0.0603788	0.18188	1.06263	0.941408	1.19947	1.06 (0.94-1.20)	0.978459
1-linoleoylglycerol (18:2) levels	GCST90199684	Inverse variance weighted	15	0.0731664	0.042447	0.08476	-0.0100298	0.156363	1.07591	0.99002	1.16925	1.08 (0.99-1.17)	0.702154
1-linoleoylglycerol (18:2) levels	GCST90199684	Simple mode	15	0.0261097	0.0942418	0.78579	-0.158604	0.210824	1.02645	0.853334	1.23469	1.03 (0.85-1.23)	0.997458
1-linoleoylglycerol (18:2) levels	GCST90199684	Weighted mode	15	0.0233053	0.0829031	0.782734	-0.139185	0.185795	1.02358	0.870067	1.20418	1.02 (0.87-1.20)	0.98605
2-linoleoylglycerol (18:2) levels	GCST90199685	MR Egger	21	0.0391557	0.0895756	0.666949	-0.136412	0.214724	1.03993	0.872483	1.23952	1.04 (0.87-1.24)	0.994307
2-linoleoylglycerol (18:2) levels	GCST90199685	Weighted median	21	0.0502176	0.0419404	0.231168	-0.0319856	0.132421	1.0515	0.968521	1.14159	1.05 (0.97-1.14)	0.978459
2-linoleoylglycerol (18:2) levels	GCST90199685	Inverse variance weighted	21	0.0123238	0.0353356	0.727266	-0.0569339	0.0815815	1.0124	0.944657	1.085	1.01 (0.94-1.09)	0.966007
2-linoleoylglycerol (18:2) levels	GCST90199685	Simple mode	21	0.123902	0.0901914	0.184717	-0.0528732	0.300677	1.1319	0.9485	1.35077	1.13 (0.95-1.35)	0.997458
2-linoleoylglycerol (18:2) levels	GCST90199685	Weighted mode	21	0.110155	0.0850439	0.209979	-0.056531	0.276841	1.11645	0.945037	1.31896	1.12 (0.95-1.32)	0.98605
Indolepropionate levels	GCST90199686	MR Egger	14	-0.0128479	0.0869923	0.88504	-0.183353	0.157657	0.987234	0.832474	1.17076	0.99 (0.83-1.17)	0.994307
Indolepropionate levels	GCST90199686	Weighted median	14	-0.0793411	0.0464989	0.0879519	-0.170479	0.0117967	0.923725	0.843261	1.01187	0.92 (0.84-1.01)	0.978459
Indolepropionate levels	GCST90199686	Inverse variance weighted	14	-0.0308235	0.0337547	0.361158	-0.0969827	0.0353358	0.969647	0.907572	1.03597	0.97 (0.91-1.04)	0.929451
Indolepropionate levels	GCST90199686	Simple mode	14	-0.0819363	0.0720884	0.27622	-0.22323	0.059357	0.921331	0.799931	1.06115	0.92 (0.80-1.06)	0.997458
Indolepropionate levels	GCST90199686	Weighted mode	14	-0.09196	0.0548577	0.117541	-0.199481	0.0155612	0.912142	0.819156	1.01568	0.91 (0.82-1.02)	0.98605
Threonate levels	GCST90199687	MR Egger	18	0.0125822	0.0521116	0.812276	-0.0895565	0.114721	1.01266	0.914337	1.12156	1.01 (0.91-1.12)	0.994307
Threonate levels	GCST90199687	Weighted median	18	0.0321695	0.0368078	0.382127	-0.0399738	0.104313	1.03269	0.960815	1.10995	1.03 (0.96-1.11)	0.978459
Threonate levels	GCST90199687	Inverse variance weighted	18	0.0370816	0.0264519	0.160959	-0.014764	0.0889273	1.03778	0.985344	1.093	1.04 (0.99-1.09)	0.822419
Threonate levels	GCST90199687	Simple mode	18	0.016635	0.0565147	0.772056	-0.0941338	0.127404	1.01677	0.910161	1.13588	1.02 (0.91-1.14)	0.997458
Threonate levels	GCST90199687	Weighted mode	18	0.0268979	0.0477618	0.580674	-0.0667152	0.120511	1.02726	0.935462	1.12807	1.03 (0.94-1.13)	0.98605
N-acetylglycine levels	GCST90199688	MR Egger	21	-0.071616	0.0888513	0.430204	-0.245765	0.102533	0.930888	0.782106	1.10797	0.93 (0.78-1.11)	0.994307
N-acetylglycine levels	GCST90199688	Weighted median	21	0.0569995	0.0451904	0.207194	-0.0315738	0.145573	1.05866	0.968919	1.1567	1.06 (0.97-1.16)	0.978459
N-acetylglycine levels	GCST90199688	Inverse variance weighted	21	0.0272086	0.0313668	0.385705	-0.0342703	0.0886875	1.02758	0.96631	1.09274	1.03 (0.97-1.09)	0.924634
N-acetylglycine levels	GCST90199688	Simple mode	21	0.0435038	0.0789939	0.587922	-0.111324	0.198332	1.04446	0.894649	1.21937	1.04 (0.89-1.22)	0.997458
N-acetylglycine levels	GCST90199688	Weighted mode	21	0.0649662	0.0643947	0.325085	-0.0612474	0.19118	1.06712	0.940591	1.21068	1.07 (0.94-1.21)	0.98605
Glycolithocholate levels	GCST90199689	MR Egger	20	0.000540124	0.0551506	0.992294	-0.107555	0.108635	1.00054	0.898027	1.11476	1.00 (0.90-1.11)	0.996004
Glycolithocholate levels	GCST90199689	Weighted median	20	-0.0166595	0.0377617	0.659087	-0.0906724	0.0573534	0.983479	0.913317	1.05903	0.98 (0.91-1.06)	0.979443
Glycolithocholate levels	GCST90199689	Inverse variance weighted	20	0.0124044	0.0300697	0.679957	-0.0465323	0.0713411	1.01248	0.954534	1.07395	1.01 (0.95-1.07)	0.963502
Glycolithocholate levels	GCST90199689	Simple mode	20	0.127268	0.0784565	0.121249	-0.026507	0.281043	1.13572	0.973841	1.32451	1.14 (0.97-1.32)	0.997458
Glycolithocholate levels	GCST90199689	Weighted mode	20	-0.0197613	0.045653	0.669991	-0.109241	0.0697185	0.980433	0.896514	1.07221	0.98 (0.90-1.07)	0.98605
EDTA levels	GCST90199690	MR Egger	12	-0.104531	0.105595	0.345562	-0.311497	0.102436	0.900747	0.732349	1.10787	0.90 (0.73-1.11)	0.994307
EDTA levels	GCST90199690	Weighted median	12	-0.0571027	0.0583274	0.327578	-0.171424	0.0572189	0.944497	0.842464	1.05889	0.94 (0.84-1.06)	0.978459
EDTA levels	GCST90199690	Inverse variance weighted	12	-0.0723463	0.0473397	0.126453	-0.165132	0.0204395	0.930209	0.847782	1.02065	0.93 (0.85-1.02)	0.804704
EDTA levels	GCST90199690	Simple mode	12	-0.114986	0.109172	0.314811	-0.328963	0.0989913	0.891379	0.71967	1.10406	0.89 (0.72-1.10)	0.997458
EDTA levels	GCST90199690	Weighted mode	12	-0.0680221	0.0772801	0.397572	-0.219491	0.0834469	0.93424	0.802927	1.08703	0.93 (0.80-1.09)	0.98605
1-methylhistidine levels	GCST90199691	MR Egger	27	0.103677	0.0753586	0.181089	-0.0440255	0.25138	1.10924	0.95693	1.2858	1.11 (0.96-1.29)	0.991338
1-methylhistidine levels	GCST90199691	Weighted median	27	-0.00849695	0.0404864	0.833768	-0.0878502	0.0708563	0.991539	0.915898	1.07343	0.99 (0.92-1.07)	0.998045
1-methylhistidine levels	GCST90199691	Inverse variance weighted	27	0.0121393	0.0307685	0.693185	-0.0481669	0.0724455	1.01221	0.952975	1.07513	1.01 (0.95-1.08)	0.96563
1-methylhistidine levels	GCST90199691	Simple mode	27	-0.0793528	0.080826	0.33526	-0.237772	0.0790662	0.923714	0.788383	1.08228	0.92 (0.79-1.08)	0.997458
1-methylhistidine levels	GCST90199691	Weighted mode	27	-0.0667521	0.0696214	0.346497	-0.20321	0.0697058	0.935427	0.816107	1.07219	0.94 (0.82-1.07)	0.98605
Citramalate levels	GCST90199692	MR Egger	20	0.0226673	0.0594379	0.707399	-0.093831	0.139166	1.02293	0.910437	1.14931	1.02 (0.91-1.15)	0.994307
Citramalate levels	GCST90199692	Weighted median	20	-0.0169272	0.036951	0.646881	-0.0893512	0.0554968	0.983215	0.914524	1.05707	0.98 (0.91-1.06)	0.979443
Citramalate levels	GCST90199692	Inverse variance weighted	20	-0.00977195	0.0305283	0.748897	-0.0696075	0.0500636	0.990276	0.93276	1.05134	0.99 (0.93-1.05)	0.968103
Citramalate levels	GCST90199692	Simple mode	20	-0.0161359	0.0650422	0.806731	-0.143619	0.111347	0.983994	0.866218	1.11778	0.98 (0.87-1.12)	0.997458
Citramalate levels	GCST90199692	Weighted mode	20	-0.0177764	0.0568876	0.758077	-0.129276	0.0937233	0.982381	0.878731	1.09826	0.98 (0.88-1.10)	0.98605
3-hydroxydecanoate levels	GCST90199693	MR Egger	13	-0.063917	0.061233	0.31896	-0.183934	0.0560996	0.938083	0.831991	1.0577	0.94 (0.83-1.06)	0.994307
3-hydroxydecanoate levels	GCST90199693	Weighted median	13	-0.0648999	0.0430455	0.13163	-0.149269	0.0194692	0.937161	0.861337	1.01966	0.94 (0.86-1.02)	0.978459
3-hydroxydecanoate levels	GCST90199693	Inverse variance weighted	13	-0.0424783	0.0312185	0.173616	-0.103667	0.01871	0.958411	0.901526	1.01889	0.96 (0.90-1.02)	0.823939
3-hydroxydecanoate levels	GCST90199693	Simple mode	13	-0.0748733	0.0735879	0.329007	-0.219106	0.069359	0.927861	0.803237	1.07182	0.93 (0.80-1.07)	0.997458
3-hydroxydecanoate levels	GCST90199693	Weighted mode	13	-0.0732718	0.0462354	0.139007	-0.163893	0.0173496	0.929348	0.848833	1.0175	0.93 (0.85-1.02)	0.98605
1,3-dimethylurate levels	GCST90199694	MR Egger	26	-0.00869375	0.0604604	0.886865	-0.127196	0.109809	0.991344	0.880561	1.11606	0.99 (0.88-1.12)	0.994307
1,3-dimethylurate levels	GCST90199694	Weighted median	26	0.00323786	0.0374687	0.931137	-0.0702009	0.0766766	1.00324	0.932207	1.07969	1.00 (0.93-1.08)	0.998045
1,3-dimethylurate levels	GCST90199694	Inverse variance weighted	26	0.0213492	0.0259295	0.410304	-0.0294725	0.072171	1.02158	0.970958	1.07484	1.02 (0.97-1.07)	0.920555
1,3-dimethylurate levels	GCST90199694	Simple mode	26	-0.0354361	0.067229	0.602774	-0.167205	0.0963327	0.965184	0.846026	1.10113	0.97 (0.85-1.10)	0.997458
1,3-dimethylurate levels	GCST90199694	Weighted mode	26	-0.0238444	0.0656118	0.719349	-0.152444	0.104755	0.976438	0.858607	1.11044	0.98 (0.86-1.11)	0.98605
Galactonate levels	GCST90199695	MR Egger	10	0.067007	0.0787776	0.419728	-0.0873971	0.221411	1.0693	0.916313	1.24784	1.07 (0.92-1.25)	0.994307
Galactonate levels	GCST90199695	Weighted median	10	0.0507058	0.056447	0.369031	-0.0599303	0.161342	1.05201	0.94183	1.17509	1.05 (0.94-1.18)	0.978459
Galactonate levels	GCST90199695	Inverse variance weighted	10	0.0415268	0.0398524	0.297404	-0.0365838	0.119637	1.0424	0.964077	1.12709	1.04 (0.96-1.13)	0.91509
Galactonate levels	GCST90199695	Simple mode	10	0.0542224	0.0931114	0.574635	-0.128276	0.236721	1.05572	0.879611	1.26709	1.06 (0.88-1.27)	0.997458
Galactonate levels	GCST90199695	Weighted mode	10	0.053103	0.0721698	0.480585	-0.0883499	0.194556	1.05454	0.915441	1.21477	1.05 (0.92-1.21)	0.98605
Trigonelline levels	GCST90199696	MR Egger	23	-0.075552	0.037689	0.0580672	-0.149422	-0.00168164	0.927232	0.861205	0.99832	0.93 (0.86-1.00)	0.836876
Trigonelline levels	GCST90199696	Weighted median	23	-0.0531687	0.0352826	0.131827	-0.122323	0.0159853	0.94822	0.884863	1.01611	0.95 (0.88-1.02)	0.978459
Trigonelline levels	GCST90199696	Inverse variance weighted	23	-0.0374866	0.0240251	0.118687	-0.0845759	0.00960265	0.963207	0.918902	1.00965	0.96 (0.92-1.01)	0.791247
Trigonelline levels	GCST90199696	Simple mode	23	0.0336537	0.0665168	0.617929	-0.0967193	0.164027	1.03423	0.907811	1.17825	1.03 (0.91-1.18)	0.997458
Trigonelline levels	GCST90199696	Weighted mode	23	-0.0858459	0.0395325	0.0409505	-0.16333	-0.0083623	0.917736	0.849311	0.991673	0.92 (0.85-0.99)	0.98605
Dodecanedioate levels	GCST90199697	MR Egger	19	-0.20736	0.100316	0.0543052	-0.40398	-0.0107398	0.812727	0.667658	0.989318	0.81 (0.67-0.99)	0.836876
Dodecanedioate levels	GCST90199697	Weighted median	19	0.0171226	0.0495469	0.729655	-0.0799894	0.114235	1.01727	0.923126	1.12102	1.02 (0.92-1.12)	0.994662
Dodecanedioate levels	GCST90199697	Inverse variance weighted	19	-0.0282074	0.0383096	0.461547	-0.103294	0.0468794	0.972187	0.901862	1.048	0.97 (0.90-1.05)	0.944688
Dodecanedioate levels	GCST90199697	Simple mode	19	0.0587598	0.084731	0.496857	-0.107313	0.224832	1.06052	0.898245	1.25211	1.06 (0.90-1.25)	0.997458
Dodecanedioate levels	GCST90199697	Weighted mode	19	0.0732811	0.0693016	0.304304	-0.06255	0.209112	1.07603	0.939366	1.23258	1.08 (0.94-1.23)	0.98605
Isobutyrylcarnitine (c4) levels	GCST90199698	MR Egger	29	-0.0222433	0.0227327	0.336526	-0.0667994	0.0223127	0.978002	0.935383	1.02256	0.98 (0.94-1.02)	0.994307
Isobutyrylcarnitine (c4) levels	GCST90199698	Weighted median	29	-0.034966	0.024494	0.153426	-0.0829742	0.0130422	0.965638	0.920375	1.01313	0.97 (0.92-1.01)	0.978459
Isobutyrylcarnitine (c4) levels	GCST90199698	Inverse variance weighted	29	-0.0289344	0.0165794	0.08095	-0.0614301	0.00356126	0.97148	0.940419	1.00357	0.97 (0.94-1.00)	0.703913
Isobutyrylcarnitine (c4) levels	GCST90199698	Simple mode	29	-0.0875274	0.0526752	0.107742	-0.190771	0.015716	0.916194	0.826322	1.01584	0.92 (0.83-1.02)	0.997458
Isobutyrylcarnitine (c4) levels	GCST90199698	Weighted mode	29	-0.0300156	0.0218802	0.181012	-0.0729007	0.0128695	0.97043	0.929693	1.01295	0.97 (0.93-1.01)	0.98605
3-methylxanthine levels	GCST90199699	MR Egger	24	0.0479742	0.0550793	0.393159	-0.0599813	0.15593	1.04914	0.941782	1.16874	1.05 (0.94-1.17)	0.994307
3-methylxanthine levels	GCST90199699	Weighted median	24	-0.0140631	0.0399429	0.724779	-0.0923512	0.0642251	0.986035	0.911785	1.06633	0.99 (0.91-1.07)	0.993987
3-methylxanthine levels	GCST90199699	Inverse variance weighted	24	-0.0528782	0.032624	0.105053	-0.116821	0.0110649	0.948496	0.889744	1.01113	0.95 (0.89-1.01)	0.77002
3-methylxanthine levels	GCST90199699	Simple mode	24	-0.0451174	0.0710606	0.53175	-0.184396	0.0941613	0.955885	0.831606	1.09874	0.96 (0.83-1.10)	0.997458
3-methylxanthine levels	GCST90199699	Weighted mode	24	-0.0199201	0.0441156	0.655827	-0.106387	0.0665465	0.980277	0.899077	1.06881	0.98 (0.90-1.07)	0.98605
3-hydroxylaurate levels	GCST90199700	MR Egger	9	-0.0804268	0.121828	0.530261	-0.319209	0.158355	0.922722	0.726724	1.17158	0.92 (0.73-1.17)	0.994307
3-hydroxylaurate levels	GCST90199700	Weighted median	9	-0.0506887	0.0636714	0.425975	-0.175485	0.0741073	0.950575	0.83905	1.07692	0.95 (0.84-1.08)	0.978459
3-hydroxylaurate levels	GCST90199700	Inverse variance weighted	9	-0.005471	0.0561641	0.9224	-0.115553	0.104611	0.994544	0.890874	1.11028	0.99 (0.89-1.11)	0.99642
3-hydroxylaurate levels	GCST90199700	Simple mode	9	-0.0975407	0.103635	0.374151	-0.300665	0.105583	0.907065	0.740326	1.11136	0.91 (0.74-1.11)	0.997458
3-hydroxylaurate levels	GCST90199700	Weighted mode	9	-0.0694164	0.0704798	0.353513	-0.207557	0.0687239	0.932938	0.812567	1.07114	0.93 (0.81-1.07)	0.98605
Pyridoxate levels	GCST90199701	MR Egger	19	0.0665431	0.0729546	0.374461	-0.0764478	0.209534	1.06881	0.926401	1.2331	1.07 (0.93-1.23)	0.994307
Pyridoxate levels	GCST90199701	Weighted median	19	-0.0391798	0.0509944	0.442301	-0.139129	0.0607694	0.961578	0.870116	1.06265	0.96 (0.87-1.06)	0.978459
Pyridoxate levels	GCST90199701	Inverse variance weighted	19	-0.012294	0.0428984	0.77443	-0.0963748	0.0717868	0.987781	0.908124	1.07443	0.99 (0.91-1.07)	0.968038
Pyridoxate levels	GCST90199701	Simple mode	19	-0.128646	0.0949132	0.192054	-0.314675	0.0573841	0.879285	0.730026	1.05906	0.88 (0.73-1.06)	0.997458
Pyridoxate levels	GCST90199701	Weighted mode	19	0.0574067	0.0614432	0.362512	-0.0630221	0.177835	1.05909	0.938923	1.19463	1.06 (0.94-1.19)	0.98605
5-hydroxyhexanoate levels	GCST90199702	MR Egger	17	0.0274998	0.0531297	0.612288	-0.0766344	0.131634	1.02788	0.926228	1.14069	1.03 (0.93-1.14)	0.994307
5-hydroxyhexanoate levels	GCST90199702	Weighted median	17	0.0627426	0.0416375	0.131842	-0.018867	0.144352	1.06475	0.98131	1.15529	1.06 (0.98-1.16)	0.978459
5-hydroxyhexanoate levels	GCST90199702	Inverse variance weighted	17	0.0561672	0.0285379	0.0490495	0.000232906	0.112102	1.05777	1.00023	1.11863	1.06 (1.00-1.12)	0.613119
5-hydroxyhexanoate levels	GCST90199702	Simple mode	17	0.0594119	0.0602797	0.338998	-0.0587362	0.17756	1.06121	0.942955	1.1943	1.06 (0.94-1.19)	0.997458
5-hydroxyhexanoate levels	GCST90199702	Weighted mode	17	0.0619184	0.0441999	0.180349	-0.0247135	0.14855	1.06388	0.975589	1.16015	1.06 (0.98-1.16)	0.98605
Gamma-glutamylvaline levels	GCST90199703	MR Egger	22	0.171045	0.0667303	0.0185417	0.0402531	0.301836	1.18654	1.04107	1.35234	1.19 (1.04-1.35)	0.529763
Gamma-glutamylvaline levels	GCST90199703	Weighted median	22	0.04229	0.0467599	0.36578	-0.0493594	0.133939	1.0432	0.951839	1.14332	1.04 (0.95-1.14)	0.978459
Gamma-glutamylvaline levels	GCST90199703	Inverse variance weighted	22	0.0558112	0.0357576	0.118566	-0.0142737	0.125896	1.0574	0.985828	1.13416	1.06 (0.99-1.13)	0.798039
Gamma-glutamylvaline levels	GCST90199703	Simple mode	22	-0.046423	0.101828	0.653143	-0.246005	0.153159	0.954638	0.781918	1.16551	0.95 (0.78-1.17)	0.997458
Gamma-glutamylvaline levels	GCST90199703	Weighted mode	22	-0.0249875	0.0874878	0.777974	-0.196464	0.146489	0.975322	0.821631	1.15776	0.98 (0.82-1.16)	0.98605
3-hydroxysebacate levels	GCST90199704	MR Egger	18	0.0735484	0.0516747	0.173857	-0.027734	0.174831	1.07632	0.972647	1.19104	1.08 (0.97-1.19)	0.991338
3-hydroxysebacate levels	GCST90199704	Weighted median	18	0.0213415	0.0392198	0.586338	-0.0555294	0.0982124	1.02157	0.945984	1.1032	1.02 (0.95-1.10)	0.978459
3-hydroxysebacate levels	GCST90199704	Inverse variance weighted	18	-0.00916899	0.0274772	0.73861	-0.0630242	0.0446862	0.990873	0.938921	1.0457	0.99 (0.94-1.05)	0.962806
3-hydroxysebacate levels	GCST90199704	Simple mode	18	0.0314027	0.0600961	0.608037	-0.0863856	0.149191	1.0319	0.91724	1.16089	1.03 (0.92-1.16)	0.997458
3-hydroxysebacate levels	GCST90199704	Weighted mode	18	0.0314027	0.0430355	0.475513	-0.0529468	0.115752	1.0319	0.94843	1.12272	1.03 (0.95-1.12)	0.98605
Propionylglycine levels	GCST90199705	MR Egger	16	-0.105161	0.0531468	0.0678702	-0.209329	-0.000993089	0.90018	0.811129	0.999007	0.90 (0.81-1.00)	0.845954
Propionylglycine levels	GCST90199705	Weighted median	16	-0.00607913	0.0364776	0.867643	-0.0775752	0.065417	0.993939	0.925357	1.0676	0.99 (0.93-1.07)	0.998045
Propionylglycine levels	GCST90199705	Inverse variance weighted	16	-0.0103466	0.028842	0.719796	-0.066877	0.0461838	0.989707	0.93531	1.04727	0.99 (0.94-1.05)	0.966169
Propionylglycine levels	GCST90199705	Simple mode	16	-0.0170988	0.0509404	0.741774	-0.116942	0.0827445	0.983047	0.889637	1.08626	0.98 (0.89-1.09)	0.997458
Propionylglycine levels	GCST90199705	Weighted mode	16	-0.0153931	0.0418306	0.718024	-0.0973811	0.0665949	0.984725	0.90721	1.06886	0.98 (0.91-1.07)	0.98605
Butyrylglycine levels	GCST90199706	MR Egger	19	0.0226583	0.0336855	0.510216	-0.0433653	0.0886819	1.02292	0.957561	1.09273	1.02 (0.96-1.09)	0.994307
Butyrylglycine levels	GCST90199706	Weighted median	19	0.0135887	0.0204409	0.506189	-0.0264754	0.0536529	1.01368	0.973872	1.05512	1.01 (0.97-1.06)	0.978459
Butyrylglycine levels	GCST90199706	Inverse variance weighted	19	0.0147958	0.0219598	0.500459	-0.0282454	0.0578369	1.01491	0.97215	1.05954	1.01 (0.97-1.06)	0.949381
Butyrylglycine levels	GCST90199706	Simple mode	19	0.0656365	0.0641444	0.319741	-0.0600865	0.191359	1.06784	0.941683	1.21089	1.07 (0.94-1.21)	0.997458
Butyrylglycine levels	GCST90199706	Weighted mode	19	0.0149375	0.0198779	0.462088	-0.0240232	0.0538981	1.01505	0.976263	1.05538	1.02 (0.98-1.06)	0.98605
Pro-hydroxy-pro levels	GCST90199707	MR Egger	23	-0.0691219	0.070091	0.335275	-0.2065	0.0682565	0.933213	0.813426	1.07064	0.93 (0.81-1.07)	0.994307
Pro-hydroxy-pro levels	GCST90199707	Weighted median	23	-0.0304726	0.0403068	0.449639	-0.109474	0.0485287	0.969987	0.896306	1.04973	0.97 (0.90-1.05)	0.978459
Pro-hydroxy-pro levels	GCST90199707	Inverse variance weighted	23	-0.00404316	0.0350462	0.908155	-0.0727338	0.0646474	0.995965	0.929848	1.06678	1.00 (0.93-1.07)	0.986359
Pro-hydroxy-pro levels	GCST90199707	Simple mode	23	-0.0580774	0.0721548	0.42949	-0.199501	0.0833459	0.943577	0.81914	1.08692	0.94 (0.82-1.09)	0.997458
Pro-hydroxy-pro levels	GCST90199707	Weighted mode	23	-0.0505401	0.0516736	0.338676	-0.15182	0.0507401	0.950716	0.859143	1.05205	0.95 (0.86-1.05)	0.98605
Propionylcarnitine (c3) levels	GCST90199708	MR Egger	22	0.000331081	0.0399118	0.993464	-0.077896	0.0785581	1.00033	0.925061	1.08173	1.00 (0.93-1.08)	0.996004
Propionylcarnitine (c3) levels	GCST90199708	Weighted median	22	0.0020936	0.036542	0.954312	-0.0695288	0.073716	1.0021	0.932833	1.0765	1.00 (0.93-1.08)	0.998045
Propionylcarnitine (c3) levels	GCST90199708	Inverse variance weighted	22	0.0119613	0.0235044	0.610826	-0.0341074	0.05803	1.01203	0.966468	1.05975	1.01 (0.97-1.06)	0.973983
Propionylcarnitine (c3) levels	GCST90199708	Simple mode	22	-0.0350655	0.0676617	0.609703	-0.167682	0.0975514	0.965542	0.845622	1.10247	0.97 (0.85-1.10)	0.997458
Propionylcarnitine (c3) levels	GCST90199708	Weighted mode	22	-0.0350655	0.0438045	0.432384	-0.120922	0.0507913	0.965542	0.886103	1.0521	0.97 (0.89-1.05)	0.98605
Adrenate (22:4n6) levels	GCST90199709	MR Egger	19	-0.000653078	0.0250432	0.979499	-0.0497378	0.0484316	0.999347	0.951479	1.04962	1.00 (0.95-1.05)	0.994307
Adrenate (22:4n6) levels	GCST90199709	Weighted median	19	0.00395858	0.0142605	0.781326	-0.0239919	0.0319091	1.00397	0.976294	1.03242	1.00 (0.98-1.03)	0.998045
Adrenate (22:4n6) levels	GCST90199709	Inverse variance weighted	19	0.0229727	0.0220649	0.29781	-0.0202745	0.0662199	1.02324	0.97993	1.06846	1.02 (0.98-1.07)	0.914329
Adrenate (22:4n6) levels	GCST90199709	Simple mode	19	0.00183917	0.0481583	0.969957	-0.0925512	0.0962295	1.00184	0.911603	1.10101	1.00 (0.91-1.10)	0.997458
Adrenate (22:4n6) levels	GCST90199709	Weighted mode	19	0.00183917	0.0134841	0.893023	-0.0245897	0.028268	1.00184	0.97571	1.02867	1.00 (0.98-1.03)	0.989972
Docosatrienoate (22:3n3) levels	GCST90199710	MR Egger	21	-0.0531102	0.0451705	0.25421	-0.141644	0.0354241	0.948276	0.86793	1.03606	0.95 (0.87-1.04)	0.994307
Docosatrienoate (22:3n3) levels	GCST90199710	Weighted median	21	-0.00616256	0.0382492	0.872002	-0.0811309	0.0688058	0.993856	0.922073	1.07123	0.99 (0.92-1.07)	0.998045
Docosatrienoate (22:3n3) levels	GCST90199710	Inverse variance weighted	21	0.00879045	0.0263256	0.738445	-0.0428077	0.0603886	1.00883	0.958096	1.06225	1.01 (0.96-1.06)	0.963489
Docosatrienoate (22:3n3) levels	GCST90199710	Simple mode	21	-0.0122134	0.0604706	0.841978	-0.130736	0.106309	0.987861	0.87745	1.11217	0.99 (0.88-1.11)	0.997458
Docosatrienoate (22:3n3) levels	GCST90199710	Weighted mode	21	-0.0183349	0.0418914	0.66631	-0.100442	0.0637722	0.981832	0.904438	1.06585	0.98 (0.90-1.07)	0.98605
Docosadienoate (22:2n6) levels	GCST90199711	MR Egger	16	-0.186143	0.103183	0.0927831	-0.388382	0.0160957	0.830155	0.678153	1.01623	0.83 (0.68-1.02)	0.887182
Docosadienoate (22:2n6) levels	GCST90199711	Weighted median	16	-0.0623297	0.052792	0.237736	-0.165802	0.0411426	0.939573	0.847214	1.042	0.94 (0.85-1.04)	0.978459
Docosadienoate (22:2n6) levels	GCST90199711	Inverse variance weighted	16	-0.0277482	0.04226	0.511434	-0.110578	0.0550815	0.972633	0.895317	1.05663	0.97 (0.90-1.06)	0.943357
Docosadienoate (22:2n6) levels	GCST90199711	Simple mode	16	-0.113365	0.0762173	0.15763	-0.262751	0.036021	0.892825	0.768934	1.03668	0.89 (0.77-1.04)	0.997458
Docosadienoate (22:2n6) levels	GCST90199711	Weighted mode	16	-0.0820613	0.0745948	0.288633	-0.228267	0.0641445	0.921216	0.795912	1.06625	0.92 (0.80-1.07)	0.98605
3-carboxy-4-methyl-5-propyl-2-furanpropanoate (cmpf) levels	GCST90199712	MR Egger	15	0.14372	0.0834845	0.108851	-0.0199099	0.307349	1.15456	0.980287	1.35982	1.15 (0.98-1.36)	0.915319
3-carboxy-4-methyl-5-propyl-2-furanpropanoate (cmpf) levels	GCST90199712	Weighted median	15	-0.0352745	0.0551978	0.522786	-0.143462	0.0729132	0.96534	0.866354	1.07564	0.97 (0.87-1.08)	0.978459
3-carboxy-4-methyl-5-propyl-2-furanpropanoate (cmpf) levels	GCST90199712	Inverse variance weighted	15	-0.0158243	0.0421796	0.707537	-0.0984962	0.0668476	0.9843	0.906199	1.06913	0.98 (0.91-1.07)	0.967336
3-carboxy-4-methyl-5-propyl-2-furanpropanoate (cmpf) levels	GCST90199712	Simple mode	15	-0.0506103	0.0930786	0.595176	-0.233044	0.131824	0.950649	0.792118	1.14091	0.95 (0.79-1.14)	0.997458
3-carboxy-4-methyl-5-propyl-2-furanpropanoate (cmpf) levels	GCST90199712	Weighted mode	15	-0.0689569	0.0921641	0.466725	-0.249599	0.111685	0.933367	0.779114	1.11816	0.93 (0.78-1.12)	0.98605
Docosapentaenoate n3 DPA; 22:5n3 levels	GCST90199713	MR Egger	21	-0.075162	0.106888	0.49047	-0.284663	0.134339	0.927593	0.752267	1.14378	0.93 (0.75-1.14)	0.994307
Docosapentaenoate n3 DPA; 22:5n3 levels	GCST90199713	Weighted median	21	-0.0290279	0.0496134	0.558493	-0.12627	0.0682143	0.971389	0.881377	1.07059	0.97 (0.88-1.07)	0.978459
Docosapentaenoate n3 DPA; 22:5n3 levels	GCST90199713	Inverse variance weighted	21	0.083662	0.0534831	0.117754	-0.0211649	0.188489	1.08726	0.979058	1.20742	1.09 (0.98-1.21)	0.804175
Docosapentaenoate n3 DPA; 22:5n3 levels	GCST90199713	Simple mode	21	-0.0744997	0.0771911	0.346004	-0.225794	0.076795	0.928208	0.797882	1.07982	0.93 (0.80-1.08)	0.997458
Docosapentaenoate n3 DPA; 22:5n3 levels	GCST90199713	Weighted mode	21	-0.0577738	0.0643607	0.380048	-0.183921	0.0683732	0.943863	0.832002	1.07076	0.94 (0.83-1.07)	0.98605
3-hydroxy-2-ethylpropionate levels	GCST90199714	MR Egger	27	0.0191299	0.0649266	0.770703	-0.108126	0.146386	1.01931	0.897514	1.15764	1.02 (0.90-1.16)	0.994307
3-hydroxy-2-ethylpropionate levels	GCST90199714	Weighted median	27	0.0362374	0.0350977	0.301851	-0.0325541	0.105029	1.0369	0.96797	1.11074	1.04 (0.97-1.11)	0.978459
3-hydroxy-2-ethylpropionate levels	GCST90199714	Inverse variance weighted	27	0.0648376	0.025338	0.0105001	0.0151752	0.1145	1.06699	1.01529	1.12131	1.07 (1.02-1.12)	0.319567
3-hydroxy-2-ethylpropionate levels	GCST90199714	Simple mode	27	0.035497	0.0662365	0.596574	-0.0943265	0.165321	1.03613	0.909986	1.17977	1.04 (0.91-1.18)	0.997458
3-hydroxy-2-ethylpropionate levels	GCST90199714	Weighted mode	27	0.0617806	0.0561375	0.28119	-0.048249	0.17181	1.06373	0.952897	1.18745	1.06 (0.95-1.19)	0.98605
Myristoleate (14:1n5) levels	GCST90199715	MR Egger	17	0.169068	0.0952063	0.0960498	-0.0175362	0.355673	1.1842	0.982617	1.42714	1.18 (0.98-1.43)	0.887182
Myristoleate (14:1n5) levels	GCST90199715	Weighted median	17	0.0201185	0.0557602	0.718246	-0.0891715	0.129409	1.02032	0.914689	1.13816	1.02 (0.91-1.14)	0.99264
Myristoleate (14:1n5) levels	GCST90199715	Inverse variance weighted	17	0.038034	0.0379238	0.315907	-0.0362968	0.112365	1.03877	0.964354	1.11892	1.04 (0.96-1.12)	0.923319
Myristoleate (14:1n5) levels	GCST90199715	Simple mode	17	-0.00900523	0.103535	0.931768	-0.211934	0.193923	0.991035	0.809018	1.214	0.99 (0.81-1.21)	0.997458
Myristoleate (14:1n5) levels	GCST90199715	Weighted mode	17	0.00626273	0.104944	0.953152	-0.199428	0.211953	1.00628	0.819199	1.23609	1.01 (0.82-1.24)	0.99726
10-undecenoate (11:1n1) levels	GCST90199716	MR Egger	16	-0.0550501	0.0363345	0.151997	-0.126266	0.0161655	0.946438	0.881381	1.0163	0.95 (0.88-1.02)	0.991338
10-undecenoate (11:1n1) levels	GCST90199716	Weighted median	16	-0.0288541	0.0306552	0.346578	-0.0889383	0.0312301	0.971558	0.914902	1.03172	0.97 (0.91-1.03)	0.978459
10-undecenoate (11:1n1) levels	GCST90199716	Inverse variance weighted	16	-0.0220304	0.0246804	0.372058	-0.070404	0.0263433	0.978211	0.932017	1.02669	0.98 (0.93-1.03)	0.933479
10-undecenoate (11:1n1) levels	GCST90199716	Simple mode	16	-0.0234289	0.0655296	0.725674	-0.151867	0.105009	0.976843	0.859103	1.11072	0.98 (0.86-1.11)	0.997458
10-undecenoate (11:1n1) levels	GCST90199716	Weighted mode	16	-0.0299045	0.0322295	0.368171	-0.0930743	0.0332654	0.970538	0.911126	1.03382	0.97 (0.91-1.03)	0.98605
1-methyl-4-imidazoleacetate levels	GCST90199717	MR Egger	26	0.0600708	0.0369019	0.116614	-0.0122568	0.132398	1.06191	0.987818	1.14156	1.06 (0.99-1.14)	0.933886
1-methyl-4-imidazoleacetate levels	GCST90199717	Weighted median	26	0.0535998	0.0270636	0.0476461	0.000555117	0.106644	1.05506	1.00056	1.11254	1.06 (1.00-1.11)	0.878269
1-methyl-4-imidazoleacetate levels	GCST90199717	Inverse variance weighted	26	0.03641	0.0206336	0.0776314	-0.00403186	0.0768519	1.03708	0.995976	1.07988	1.04 (1.00-1.08)	0.70574
1-methyl-4-imidazoleacetate levels	GCST90199717	Simple mode	26	0.0491967	0.0575006	0.400353	-0.0635044	0.161898	1.05043	0.93847	1.17574	1.05 (0.94-1.18)	0.997458
1-methyl-4-imidazoleacetate levels	GCST90199717	Weighted mode	26	0.05411	0.0285433	0.0696143	-0.00183476	0.110055	1.0556	0.998167	1.11634	1.06 (1.00-1.12)	0.98605
Sebacate (C10-DC) levels	GCST90199718	MR Egger	14	0.00410932	0.011832	0.734376	-0.0190813	0.0272999	1.00412	0.9811	1.02768	1.00 (0.98-1.03)	0.994307
Sebacate (C10-DC) levels	GCST90199718	Weighted median	14	0.00599779	0.0127199	0.637264	-0.0189332	0.0309288	1.00602	0.981245	1.03141	1.01 (0.98-1.03)	0.979443
Sebacate (C10-DC) levels	GCST90199718	Inverse variance weighted	14	0.00596743	0.0107208	0.577786	-0.0150453	0.0269802	1.00599	0.985067	1.02735	1.01 (0.99-1.03)	0.956147
Sebacate (C10-DC) levels	GCST90199718	Simple mode	14	0.0484294	0.0630789	0.45635	-0.0752052	0.172064	1.04962	0.927553	1.18775	1.05 (0.93-1.19)	0.997458
Sebacate (C10-DC) levels	GCST90199718	Weighted mode	14	0.00584822	0.0113751	0.615793	-0.016447	0.0281435	1.00587	0.983687	1.02854	1.01 (0.98-1.03)	0.98605
Tauro-beta-muricholate levels	GCST90199719	MR Egger	21	-0.0204097	0.0452733	0.657229	-0.109145	0.0683259	0.979797	0.8966	1.07071	0.98 (0.90-1.07)	0.994307
Tauro-beta-muricholate levels	GCST90199719	Weighted median	21	0.00205091	0.0318534	0.948663	-0.0603817	0.0644835	1.00205	0.941405	1.06661	1.00 (0.94-1.07)	0.998045
Tauro-beta-muricholate levels	GCST90199719	Inverse variance weighted	21	-0.00718396	0.0255933	0.778943	-0.0573468	0.0429789	0.992842	0.944267	1.04392	0.99 (0.94-1.04)	0.96849
Tauro-beta-muricholate levels	GCST90199719	Simple mode	21	0.0450877	0.0565799	0.434876	-0.0658088	0.155984	1.04612	0.93631	1.16881	1.05 (0.94-1.17)	0.997458
Tauro-beta-muricholate levels	GCST90199719	Weighted mode	21	-0.0558737	0.0517824	0.293426	-0.157367	0.0456199	0.945659	0.85439	1.04668	0.95 (0.85-1.05)	0.98605
Octanoylcarnitine (c8) levels	GCST90199720	MR Egger	23	0.00790378	0.0353547	0.825263	-0.0613915	0.0771991	1.00794	0.940455	1.08026	1.01 (0.94-1.08)	0.994307
Octanoylcarnitine (c8) levels	GCST90199720	Weighted median	23	-0.00400614	0.0276942	0.884982	-0.0582868	0.0502745	0.996002	0.943379	1.05156	1.00 (0.94-1.05)	0.998045
Octanoylcarnitine (c8) levels	GCST90199720	Inverse variance weighted	23	-0.0133716	0.0199259	0.502178	-0.0524264	0.0256832	0.986717	0.948924	1.02602	0.99 (0.95-1.03)	0.948785
Octanoylcarnitine (c8) levels	GCST90199720	Simple mode	23	-0.036305	0.0529305	0.499941	-0.140049	0.0674388	0.964346	0.869316	1.06976	0.96 (0.87-1.07)	0.997458
Octanoylcarnitine (c8) levels	GCST90199720	Weighted mode	23	-0.00137962	0.0265708	0.959059	-0.0534584	0.0506991	0.998621	0.947945	1.05201	1.00 (0.95-1.05)	0.99726
Stearidonate (18:4n3) levels	GCST90199721	MR Egger	23	0.0213602	0.0917777	0.818218	-0.158524	0.201244	1.02159	0.853402	1.22292	1.02 (0.85-1.22)	0.994307
Stearidonate (18:4n3) levels	GCST90199721	Weighted median	23	0.0468505	0.0477498	0.32651	-0.046739	0.14044	1.04797	0.954336	1.15078	1.05 (0.95-1.15)	0.978459
Stearidonate (18:4n3) levels	GCST90199721	Inverse variance weighted	23	0.0864662	0.0463635	0.0621864	-0.00440619	0.177339	1.09031	0.995604	1.19404	1.09 (1.00-1.19)	0.654594
Stearidonate (18:4n3) levels	GCST90199721	Simple mode	23	-0.00226322	0.0758808	0.976475	-0.15099	0.146463	0.997739	0.859857	1.15773	1.00 (0.86-1.16)	0.997458
Stearidonate (18:4n3) levels	GCST90199721	Weighted mode	23	0.0431864	0.0671214	0.52661	-0.0883715	0.174744	1.04413	0.915421	1.19094	1.04 (0.92-1.19)	0.98605
Decanoylcarnitine (C10) levels	GCST90199722	MR Egger	23	-0.0586516	0.0412979	0.170225	-0.139596	0.0222924	0.943035	0.86971	1.02254	0.94 (0.87-1.02)	0.991338
Decanoylcarnitine (C10) levels	GCST90199722	Weighted median	23	0.00234917	0.0317192	0.940961	-0.0598204	0.0645187	1.00235	0.941934	1.06665	1.00 (0.94-1.07)	0.998045
Decanoylcarnitine (C10) levels	GCST90199722	Inverse variance weighted	23	-0.0181774	0.0222636	0.414236	-0.0618141	0.0254593	0.981987	0.940058	1.02579	0.98 (0.94-1.03)	0.920525
Decanoylcarnitine (C10) levels	GCST90199722	Simple mode	23	-0.0251002	0.054628	0.650401	-0.132171	0.0819707	0.975212	0.876191	1.08542	0.98 (0.88-1.09)	0.997458
Decanoylcarnitine (C10) levels	GCST90199722	Weighted mode	23	-0.00800933	0.0311102	0.799224	-0.0689853	0.0529666	0.992023	0.93334	1.05439	0.99 (0.93-1.05)	0.98605
5-dodecenoate (12:1n7) levels	GCST90199723	MR Egger	14	-0.107186	0.119656	0.387984	-0.341711	0.127339	0.898359	0.710553	1.1358	0.90 (0.71-1.14)	0.994307
5-dodecenoate (12:1n7) levels	GCST90199723	Weighted median	14	-0.0540898	0.059404	0.362537	-0.170522	0.0623421	0.947347	0.843225	1.06433	0.95 (0.84-1.06)	0.978459
5-dodecenoate (12:1n7) levels	GCST90199723	Inverse variance weighted	14	-0.0156979	0.0434594	0.717945	-0.100878	0.0694827	0.984425	0.904043	1.07195	0.98 (0.90-1.07)	0.966464
5-dodecenoate (12:1n7) levels	GCST90199723	Simple mode	14	-0.0813122	0.0965633	0.414977	-0.270576	0.107952	0.921906	0.76294	1.11399	0.92 (0.76-1.11)	0.997458
5-dodecenoate (12:1n7) levels	GCST90199723	Weighted mode	14	-0.0793123	0.086204	0.374302	-0.248272	0.0896475	0.923751	0.780148	1.09379	0.92 (0.78-1.09)	0.98605
N-acetylisoleucine levels	GCST90199724	MR Egger	16	0.0874124	0.0957636	0.376802	-0.100284	0.275109	1.09135	0.90458	1.31667	1.09 (0.90-1.32)	0.994307
N-acetylisoleucine levels	GCST90199724	Weighted median	16	0.0238535	0.046027	0.604283	-0.0663594	0.114067	1.02414	0.935794	1.12083	1.02 (0.94-1.12)	0.979431
N-acetylisoleucine levels	GCST90199724	Inverse variance weighted	16	0.0353868	0.0329884	0.283403	-0.0292704	0.100044	1.03602	0.971154	1.10522	1.04 (0.97-1.11)	0.899691
N-acetylisoleucine levels	GCST90199724	Simple mode	16	-0.0132353	0.0779874	0.867505	-0.166091	0.13962	0.986852	0.84697	1.14984	0.99 (0.85-1.15)	0.997458
N-acetylisoleucine levels	GCST90199724	Weighted mode	16	-0.0113841	0.0738847	0.879601	-0.156198	0.13343	0.98868	0.85539	1.14274	0.99 (0.86-1.14)	0.98975
Campesterol levels	GCST90199725	MR Egger	17	0.0627089	0.04702	0.202212	-0.0294502	0.154868	1.06472	0.970979	1.1675	1.06 (0.97-1.17)	0.991338
Campesterol levels	GCST90199725	Weighted median	17	0.0369585	0.0300529	0.218778	-0.0219451	0.0958622	1.03765	0.978294	1.10061	1.04 (0.98-1.10)	0.978459
Campesterol levels	GCST90199725	Inverse variance weighted	17	-0.00408325	0.023878	0.86422	-0.0508841	0.0427176	0.995925	0.950389	1.04364	1.00 (0.95-1.04)	0.986874
Campesterol levels	GCST90199725	Simple mode	17	-0.0699212	0.062708	0.281307	-0.192829	0.0529865	0.932467	0.824623	1.05442	0.93 (0.82-1.05)	0.997458
Campesterol levels	GCST90199725	Weighted mode	17	0.036496	0.0304451	0.248079	-0.0231764	0.0961685	1.03717	0.97709	1.10094	1.04 (0.98-1.10)	0.98605
N-acetylthreonine levels	GCST90199726	MR Egger	19	-0.0372021	0.0807783	0.650961	-0.195528	0.121123	0.963481	0.822401	1.12876	0.96 (0.82-1.13)	0.994307
N-acetylthreonine levels	GCST90199726	Weighted median	19	-0.03145	0.04723	0.505481	-0.124021	0.0611208	0.969039	0.883362	1.06303	0.97 (0.88-1.06)	0.978459
N-acetylthreonine levels	GCST90199726	Inverse variance weighted	19	-0.00727833	0.0332393	0.826675	-0.0724273	0.0578706	0.992748	0.930133	1.05958	0.99 (0.93-1.06)	0.981633
N-acetylthreonine levels	GCST90199726	Simple mode	19	-0.0517363	0.0840802	0.546044	-0.216533	0.113061	0.949579	0.805306	1.1197	0.95 (0.81-1.12)	0.997458
N-acetylthreonine levels	GCST90199726	Weighted mode	19	-0.0456992	0.0667842	0.502513	-0.176596	0.0851978	0.955329	0.838118	1.08893	0.96 (0.84-1.09)	0.98605
1-oleoyl-GPC (18:1) levels	GCST90199727	MR Egger	14	0.0378483	0.128642	0.773621	-0.214289	0.289986	1.03857	0.807115	1.33641	1.04 (0.81-1.34)	0.994307
1-oleoyl-GPC (18:1) levels	GCST90199727	Weighted median	14	0.063924	0.0532091	0.229606	-0.0403658	0.168214	1.06601	0.960438	1.18319	1.07 (0.96-1.18)	0.978459
1-oleoyl-GPC (18:1) levels	GCST90199727	Inverse variance weighted	14	0.0518312	0.0429136	0.227123	-0.0322795	0.135942	1.0532	0.968236	1.14562	1.05 (0.97-1.15)	0.878377
1-oleoyl-GPC (18:1) levels	GCST90199727	Simple mode	14	0.089009	0.0739371	0.250111	-0.0559077	0.233926	1.09309	0.945626	1.26355	1.09 (0.95-1.26)	0.997458
1-oleoyl-GPC (18:1) levels	GCST90199727	Weighted mode	14	0.07671	0.0623071	0.240072	-0.0454119	0.198832	1.07973	0.955604	1.21998	1.08 (0.96-1.22)	0.98605
10-nonadecenoate (19:1n9) levels	GCST90199728	MR Egger	11	0.371561	0.117202	0.0113613	0.141845	0.601278	1.45	1.1524	1.82445	1.45 (1.15-1.82)	0.425964
10-nonadecenoate (19:1n9) levels	GCST90199728	Weighted median	11	0.0487848	0.0622009	0.432858	-0.0731289	0.170698	1.04999	0.929481	1.18613	1.05 (0.93-1.19)	0.978459
10-nonadecenoate (19:1n9) levels	GCST90199728	Inverse variance weighted	11	0.0525811	0.0604128	0.384102	-0.0658281	0.17099	1.05399	0.936292	1.18648	1.05 (0.94-1.19)	0.928745
10-nonadecenoate (19:1n9) levels	GCST90199728	Simple mode	11	0.0424016	0.0948232	0.664286	-0.143452	0.228255	1.04331	0.866362	1.25641	1.04 (0.87-1.26)	0.997458
10-nonadecenoate (19:1n9) levels	GCST90199728	Weighted mode	11	0.0718031	0.0936199	0.460826	-0.111692	0.255298	1.07444	0.89432	1.29085	1.07 (0.89-1.29)	0.98605
Piperine levels	GCST90199729	MR Egger	20	-0.039929	0.0661702	0.553753	-0.169623	0.0897647	0.960858	0.843983	1.09392	0.96 (0.84-1.09)	0.994307
Piperine levels	GCST90199729	Weighted median	20	-0.0205042	0.0460023	0.655798	-0.110669	0.0696602	0.979705	0.895235	1.07214	0.98 (0.90-1.07)	0.979443
Piperine levels	GCST90199729	Inverse variance weighted	20	-0.01239	0.0333776	0.710483	-0.0778101	0.0530301	0.987686	0.92514	1.05446	0.99 (0.93-1.05)	0.965706
Piperine levels	GCST90199729	Simple mode	20	-0.0936922	0.0723142	0.210625	-0.235428	0.0480438	0.910563	0.790232	1.04922	0.91 (0.79-1.05)	0.997458
Piperine levels	GCST90199729	Weighted mode	20	-0.0384019	0.0607121	0.534583	-0.157398	0.0805939	0.962326	0.854364	1.08393	0.96 (0.85-1.08)	0.98605
Myristoylcarnitine (C14) levels	GCST90199730	MR Egger	20	0.101376	0.0935638	0.292889	-0.0820091	0.284761	1.10669	0.921264	1.32944	1.11 (0.92-1.33)	0.994307
Myristoylcarnitine (C14) levels	GCST90199730	Weighted median	20	0.0137787	0.0481027	0.774538	-0.0805026	0.10806	1.01387	0.922653	1.11411	1.01 (0.92-1.11)	0.998045
Myristoylcarnitine (C14) levels	GCST90199730	Inverse variance weighted	20	0.0365175	0.0333326	0.273276	-0.0288144	0.101849	1.03719	0.971597	1.10722	1.04 (0.97-1.11)	0.887671
Myristoylcarnitine (C14) levels	GCST90199730	Simple mode	20	0.000320051	0.0867101	0.997093	-0.169632	0.170272	1.00032	0.843976	1.18563	1.00 (0.84-1.19)	0.998943
Myristoylcarnitine (C14) levels	GCST90199730	Weighted mode	20	0.000320051	0.0878288	0.99713	-0.171824	0.172465	1.00032	0.842127	1.18823	1.00 (0.84-1.19)	0.999042
Tiglylcarnitine (C5:1-DC) levels	GCST90199731	MR Egger	17	0.108695	0.101361	0.30051	-0.089972	0.307361	1.11482	0.913957	1.35983	1.11 (0.91-1.36)	0.994307
Tiglylcarnitine (C5:1-DC) levels	GCST90199731	Weighted median	17	0.0329981	0.051025	0.517823	-0.0670108	0.133007	1.03355	0.935185	1.14226	1.03 (0.94-1.14)	0.978459
Tiglylcarnitine (C5:1-DC) levels	GCST90199731	Inverse variance weighted	17	0.0608318	0.036893	0.0991741	-0.0114785	0.133142	1.06272	0.988587	1.14241	1.06 (0.99-1.14)	0.746472
Tiglylcarnitine (C5:1-DC) levels	GCST90199731	Simple mode	17	0.00874945	0.0759431	0.909712	-0.140099	0.157598	1.00879	0.869272	1.1707	1.01 (0.87-1.17)	0.997458
Tiglylcarnitine (C5:1-DC) levels	GCST90199731	Weighted mode	17	0.00556333	0.0697979	0.937459	-0.131241	0.142367	1.00558	0.877007	1.153	1.01 (0.88-1.15)	0.99726
Myristoleoylcarnitine (C14:1) levels	GCST90199732	MR Egger	28	0.0319102	0.0766437	0.680575	-0.118312	0.182132	1.03242	0.888419	1.19977	1.03 (0.89-1.20)	0.994307
Myristoleoylcarnitine (C14:1) levels	GCST90199732	Weighted median	28	0.0495508	0.0351609	0.158758	-0.0193645	0.118466	1.0508	0.980822	1.12577	1.05 (0.98-1.13)	0.978459
Myristoleoylcarnitine (C14:1) levels	GCST90199732	Inverse variance weighted	28	0.0227686	0.0377335	0.54624	-0.0511892	0.0967263	1.02303	0.950099	1.10156	1.02 (0.95-1.10)	0.946455
Myristoleoylcarnitine (C14:1) levels	GCST90199732	Simple mode	28	0.0594702	0.0617941	0.344392	-0.0616461	0.180587	1.06127	0.940216	1.19792	1.06 (0.94-1.20)	0.997458
Myristoleoylcarnitine (C14:1) levels	GCST90199732	Weighted mode	28	0.0533073	0.0486809	0.283174	-0.0421073	0.148722	1.05475	0.958767	1.16035	1.05 (0.96-1.16)	0.98605
Lactosyl-N-nervonoyl-sphingosine (d18:1/24:1) levels	GCST90199733	MR Egger	22	-0.0580214	0.0959286	0.552087	-0.246042	0.129999	0.94363	0.78189	1.13883	0.94 (0.78-1.14)	0.994307
Lactosyl-N-nervonoyl-sphingosine (d18:1/24:1) levels	GCST90199733	Weighted median	22	-0.0293787	0.042152	0.485822	-0.111997	0.0532392	0.971049	0.894047	1.05468	0.97 (0.89-1.05)	0.978459
Lactosyl-N-nervonoyl-sphingosine (d18:1/24:1) levels	GCST90199733	Inverse variance weighted	22	0.0262087	0.0451676	0.561743	-0.0623198	0.114737	1.02656	0.939582	1.12158	1.03 (0.94-1.12)	0.953261
Lactosyl-N-nervonoyl-sphingosine (d18:1/24:1) levels	GCST90199733	Simple mode	22	0.00279093	0.06864	0.967951	-0.131743	0.137325	1.00279	0.876566	1.1472	1.00 (0.88-1.15)	0.997458
Lactosyl-N-nervonoyl-sphingosine (d18:1/24:1) levels	GCST90199733	Weighted mode	22	-0.0107697	0.0525366	0.839551	-0.113741	0.0922021	0.989288	0.892489	1.09659	0.99 (0.89-1.10)	0.98605
N-palmitoyl-sphingosine (d18:1/16:0) levels	GCST90199734	MR Egger	16	0.00344898	0.028201	0.9044	-0.0518249	0.0587229	1.00345	0.949495	1.06048	1.00 (0.95-1.06)	0.994307
N-palmitoyl-sphingosine (d18:1/16:0) levels	GCST90199734	Weighted median	16	0.0064993	0.0212194	0.759384	-0.0350907	0.0480893	1.00652	0.965518	1.04926	1.01 (0.97-1.05)	0.998045
N-palmitoyl-sphingosine (d18:1/16:0) levels	GCST90199734	Inverse variance weighted	16	0.0251476	0.0222665	0.258732	-0.0184947	0.0687899	1.02547	0.981675	1.07121	1.03 (0.98-1.07)	0.883475
N-palmitoyl-sphingosine (d18:1/16:0) levels	GCST90199734	Simple mode	16	0.0846405	0.0513247	0.119903	-0.0159559	0.185237	1.08833	0.984171	1.2035	1.09 (0.98-1.20)	0.997458
N-palmitoyl-sphingosine (d18:1/16:0) levels	GCST90199734	Weighted mode	16	0.0123904	0.0202355	0.549502	-0.0272712	0.052052	1.01247	0.973097	1.05343	1.01 (0.97-1.05)	0.98605
Glucose levels	GCST90199735	MR Egger	21	0.00334242	0.0237161	0.889405	-0.0431412	0.049826	1.00335	0.957776	1.05109	1.00 (0.96-1.05)	0.994307
Glucose levels	GCST90199735	Weighted median	21	0.0105822	0.0202248	0.600814	-0.0290583	0.0502227	1.01064	0.97136	1.05151	1.01 (0.97-1.05)	0.978459
Glucose levels	GCST90199735	Inverse variance weighted	21	0.00994523	0.0165209	0.547189	-0.0224358	0.0423263	1.00999	0.977814	1.04323	1.01 (0.98-1.04)	0.945759
Glucose levels	GCST90199735	Simple mode	21	0.00544139	0.0451232	0.905219	-0.083	0.0938828	1.00546	0.920351	1.09843	1.01 (0.92-1.10)	0.997458
Glucose levels	GCST90199735	Weighted mode	21	0.00778287	0.0182303	0.673999	-0.0279486	0.0435144	1.00781	0.972438	1.04447	1.01 (0.97-1.04)	0.98605
Butyrylcarnitine (C4) levels	GCST90199736	MR Egger	13	-0.0827357	0.0682665	0.250921	-0.216538	0.0510666	0.920594	0.805302	1.05239	0.92 (0.81-1.05)	0.994307
Butyrylcarnitine (C4) levels	GCST90199736	Weighted median	13	-0.0416638	0.0372925	0.263902	-0.114757	0.0314295	0.959192	0.891583	1.03193	0.96 (0.89-1.03)	0.978459
Butyrylcarnitine (C4) levels	GCST90199736	Inverse variance weighted	13	-0.0380485	0.0329124	0.247658	-0.102557	0.0264597	0.962666	0.902527	1.02681	0.96 (0.90-1.03)	0.889029
Butyrylcarnitine (C4) levels	GCST90199736	Simple mode	13	-0.0261319	0.0751	0.733897	-0.173328	0.121064	0.974207	0.840862	1.1287	0.97 (0.84-1.13)	0.997458
Butyrylcarnitine (C4) levels	GCST90199736	Weighted mode	13	-0.0404811	0.0388173	0.317567	-0.116563	0.0356009	0.960327	0.889974	1.03624	0.96 (0.89-1.04)	0.98605
N-acetylproline levels	GCST90199737	MR Egger	19	0.0373669	0.0817181	0.653269	-0.122801	0.197534	1.03807	0.88444	1.21839	1.04 (0.88-1.22)	0.994307
N-acetylproline levels	GCST90199737	Weighted median	19	-0.0137779	0.0447233	0.758029	-0.101435	0.0738797	0.986317	0.903539	1.07668	0.99 (0.90-1.08)	0.998045
N-acetylproline levels	GCST90199737	Inverse variance weighted	19	-0.00452964	0.0367776	0.901978	-0.0766137	0.0675544	0.995481	0.926248	1.06989	1.00 (0.93-1.07)	0.986538
N-acetylproline levels	GCST90199737	Simple mode	19	-0.0391718	0.0847185	0.649352	-0.20522	0.126876	0.961585	0.814468	1.13528	0.96 (0.81-1.14)	0.997458
N-acetylproline levels	GCST90199737	Weighted mode	19	-0.041523	0.0757117	0.590131	-0.189918	0.106872	0.959327	0.827027	1.11279	0.96 (0.83-1.11)	0.98605
Stachydrine levels	GCST90199738	MR Egger	20	0.122528	0.0708626	0.100905	-0.0163628	0.261418	1.13035	0.98377	1.29877	1.13 (0.98-1.30)	0.899794
Stachydrine levels	GCST90199738	Weighted median	20	0.00643082	0.0551359	0.907149	-0.101636	0.114497	1.00645	0.903359	1.12131	1.01 (0.90-1.12)	0.998045
Stachydrine levels	GCST90199738	Inverse variance weighted	20	-0.0131287	0.0381401	0.730677	-0.0878832	0.0616258	0.986957	0.915868	1.06356	0.99 (0.92-1.06)	0.965046
Stachydrine levels	GCST90199738	Simple mode	20	0.00242039	0.113253	0.983172	-0.219556	0.224397	1.00242	0.802875	1.25157	1.00 (0.80-1.25)	0.997458
Stachydrine levels	GCST90199738	Weighted mode	20	0.0235494	0.0989469	0.814429	-0.170387	0.217485	1.02383	0.843339	1.24295	1.02 (0.84-1.24)	0.98605
Salicyluric glucuronide levels	GCST90199739	MR Egger	15	0.0528919	0.093555	0.581458	-0.130476	0.23626	1.05432	0.877678	1.2665	1.05 (0.88-1.27)	0.994307
Salicyluric glucuronide levels	GCST90199739	Weighted median	15	0.00231749	0.0490744	0.962335	-0.0938684	0.0985034	1.00232	0.910403	1.10352	1.00 (0.91-1.10)	0.998045
Salicyluric glucuronide levels	GCST90199739	Inverse variance weighted	15	-0.0187731	0.0438304	0.668424	-0.104681	0.0671345	0.981402	0.900612	1.06944	0.98 (0.90-1.07)	0.964736
Salicyluric glucuronide levels	GCST90199739	Simple mode	15	-0.037129	0.0887956	0.682187	-0.211168	0.13691	0.963552	0.809638	1.14673	0.96 (0.81-1.15)	0.997458
Salicyluric glucuronide levels	GCST90199739	Weighted mode	15	-0.0328282	0.0796749	0.686559	-0.188991	0.123335	0.967705	0.827794	1.13126	0.97 (0.83-1.13)	0.98605
P-cresol sulfate levels	GCST90199740	MR Egger	17	0.0491692	0.0828493	0.561704	-0.113215	0.211554	1.0504	0.892958	1.2356	1.05 (0.89-1.24)	0.994307
P-cresol sulfate levels	GCST90199740	Weighted median	17	0.0300618	0.0499135	0.54699	-0.0677688	0.127892	1.03052	0.934477	1.13643	1.03 (0.93-1.14)	0.978459
P-cresol sulfate levels	GCST90199740	Inverse variance weighted	17	-0.017635	0.0367116	0.630967	-0.0895898	0.0543198	0.98252	0.914306	1.05582	0.98 (0.91-1.06)	0.980416
P-cresol sulfate levels	GCST90199740	Simple mode	17	0.0266252	0.0924325	0.777007	-0.154543	0.207793	1.02698	0.856807	1.23096	1.03 (0.86-1.23)	0.997458
P-cresol sulfate levels	GCST90199740	Weighted mode	17	0.0441213	0.0839134	0.606242	-0.120349	0.208592	1.04511	0.886611	1.23194	1.05 (0.89-1.23)	0.98605
Gamma-glutamylglycine levels	GCST90199741	MR Egger	21	-0.0411957	0.101032	0.688016	-0.239219	0.156827	0.959641	0.787243	1.16979	0.96 (0.79-1.17)	0.994307
Gamma-glutamylglycine levels	GCST90199741	Weighted median	21	-0.00249583	0.0421936	0.952831	-0.0851952	0.0802036	0.997507	0.918333	1.08351	1.00 (0.92-1.08)	0.998045
Gamma-glutamylglycine levels	GCST90199741	Inverse variance weighted	21	-0.00765654	0.0330723	0.816919	-0.0724782	0.0571651	0.992373	0.930086	1.05883	0.99 (0.93-1.06)	0.982549
Gamma-glutamylglycine levels	GCST90199741	Simple mode	21	0.0254218	0.0791637	0.751443	-0.129739	0.180583	1.02575	0.878325	1.19792	1.03 (0.88-1.20)	0.997458
Gamma-glutamylglycine levels	GCST90199741	Weighted mode	21	0.0212309	0.079479	0.792108	-0.134548	0.17701	1.02146	0.874111	1.19364	1.02 (0.87-1.19)	0.98605
1-linoleoyl-gpc (18:2) levels	GCST90199742	MR Egger	25	0.0716536	0.0731095	0.337241	-0.071641	0.214948	1.07428	0.930865	1.2398	1.07 (0.93-1.24)	0.994307
1-linoleoyl-gpc (18:2) levels	GCST90199742	Weighted median	25	0.0533004	0.0344587	0.121913	-0.0142385	0.120839	1.05475	0.985862	1.12844	1.05 (0.99-1.13)	0.978459
1-linoleoyl-gpc (18:2) levels	GCST90199742	Inverse variance weighted	25	0.0180719	0.0390343	0.643382	-0.0584354	0.0945793	1.01824	0.943239	1.0992	1.02 (0.94-1.10)	0.976936
1-linoleoyl-gpc (18:2) levels	GCST90199742	Simple mode	25	0.0590241	0.0531076	0.277404	-0.0450668	0.163115	1.0608	0.955934	1.17717	1.06 (0.96-1.18)	0.997458
1-linoleoyl-gpc (18:2) levels	GCST90199742	Weighted mode	25	0.0617442	0.0414783	0.149619	-0.0195533	0.143042	1.06369	0.980637	1.15378	1.06 (0.98-1.15)	0.98605
Stearoylcarnitine levels	GCST90199743	MR Egger	15	-0.128759	0.165572	0.45069	-0.45328	0.195762	0.879186	0.63554	1.21624	0.88 (0.64-1.22)	0.994307
Stearoylcarnitine levels	GCST90199743	Weighted median	15	0.0674069	0.0518235	0.193361	-0.0341672	0.168981	1.06973	0.96641	1.1841	1.07 (0.97-1.18)	0.978459
Stearoylcarnitine levels	GCST90199743	Inverse variance weighted	15	0.0892276	0.0624002	0.152738	-0.0330768	0.211532	1.09333	0.967464	1.23557	1.09 (0.97-1.24)	0.813056
Stearoylcarnitine levels	GCST90199743	Simple mode	15	0.0363596	0.0875928	0.684362	-0.135322	0.208042	1.03703	0.873434	1.23126	1.04 (0.87-1.23)	0.997458
Stearoylcarnitine levels	GCST90199743	Weighted mode	15	0.114417	0.0593815	0.0745469	-0.00197025	0.230805	1.12122	0.998032	1.25961	1.12 (1.00-1.26)	0.98605
Eicosenoate (20:1) levels	GCST90199744	MR Egger	16	0.0111644	0.133873	0.934718	-0.251226	0.273555	1.01123	0.777846	1.31463	1.01 (0.78-1.31)	0.994307
Eicosenoate (20:1) levels	GCST90199744	Weighted median	16	0.143555	0.053502	0.00729255	0.0386916	0.248419	1.15437	1.03945	1.282	1.15 (1.04-1.28)	0.340319
Eicosenoate (20:1) levels	GCST90199744	Inverse variance weighted	16	0.106438	0.0443729	0.0164522	0.0194675	0.193409	1.11231	1.01966	1.21338	1.11 (1.02-1.21)	0.371502
Eicosenoate (20:1) levels	GCST90199744	Simple mode	16	0.185828	0.0842399	0.0434005	0.020718	0.350939	1.20422	1.02093	1.4204	1.20 (1.02-1.42)	0.997458
Eicosenoate (20:1) levels	GCST90199744	Weighted mode	16	0.172406	0.0852994	0.0614808	0.00521894	0.339592	1.18816	1.00523	1.40438	1.19 (1.01-1.40)	0.98605
Aconitate [cis or trans] levels	GCST90199745	MR Egger	19	0.057258	0.0760216	0.461646	-0.0917444	0.20626	1.05893	0.912338	1.22907	1.06 (0.91-1.23)	0.994307
Aconitate [cis or trans] levels	GCST90199745	Weighted median	19	0.0220994	0.0469836	0.638094	-0.0699884	0.114187	1.02235	0.932405	1.12096	1.02 (0.93-1.12)	0.979443
Aconitate [cis or trans] levels	GCST90199745	Inverse variance weighted	19	-0.01307	0.0371319	0.724846	-0.0858485	0.0597084	0.987015	0.917733	1.06153	0.99 (0.92-1.06)	0.968306
Aconitate [cis or trans] levels	GCST90199745	Simple mode	19	0.0251504	0.0755634	0.743101	-0.122954	0.173255	1.02547	0.884305	1.18917	1.03 (0.88-1.19)	0.997458
Aconitate [cis or trans] levels	GCST90199745	Weighted mode	19	0.0437443	0.0587329	0.466006	-0.0713722	0.158861	1.04472	0.931115	1.17217	1.04 (0.93-1.17)	0.98605
Erythronate levels	GCST90199746	MR Egger	15	-0.123518	0.105948	0.264628	-0.331176	0.084141	0.883806	0.718079	1.08778	0.88 (0.72-1.09)	0.994307
Erythronate levels	GCST90199746	Weighted median	15	-0.0597271	0.0524576	0.254879	-0.162544	0.0430899	0.942022	0.849979	1.04403	0.94 (0.85-1.04)	0.978459
Erythronate levels	GCST90199746	Inverse variance weighted	15	-0.0539015	0.0462225	0.243562	-0.144498	0.0366947	0.947525	0.865457	1.03738	0.95 (0.87-1.04)	0.890304
Erythronate levels	GCST90199746	Simple mode	15	-0.105742	0.0874668	0.246708	-0.277177	0.0656929	0.899657	0.75792	1.0679	0.90 (0.76-1.07)	0.997458
Erythronate levels	GCST90199746	Weighted mode	15	-0.0670922	0.0576431	0.263907	-0.180073	0.0458883	0.935109	0.83521	1.04696	0.94 (0.84-1.05)	0.98605
Isovalerylcarnitine (C5) levels	GCST90199747	MR Egger	21	0.229585	0.0821566	0.0115619	0.0685579	0.390612	1.25808	1.07096	1.47788	1.26 (1.07-1.48)	0.425964
Isovalerylcarnitine (C5) levels	GCST90199747	Weighted median	21	0.0589127	0.0381057	0.122096	-0.0157745	0.1336	1.06068	0.984349	1.14294	1.06 (0.98-1.14)	0.978459
Isovalerylcarnitine (C5) levels	GCST90199747	Inverse variance weighted	21	0.0439251	0.0322037	0.172574	-0.0191941	0.107044	1.0449	0.980989	1.11298	1.04 (0.98-1.11)	0.821782
Isovalerylcarnitine (C5) levels	GCST90199747	Simple mode	21	0.0894152	0.0762872	0.254936	-0.0601078	0.238938	1.09353	0.941663	1.2699	1.09 (0.94-1.27)	0.997458
Isovalerylcarnitine (C5) levels	GCST90199747	Weighted mode	21	0.0916201	0.040923	0.0366955	0.011411	0.171829	1.09595	1.01148	1.18748	1.10 (1.01-1.19)	0.98605
Linolenate [alpha or gamma; (18:3n3 or 6)] levels	GCST90199748	MR Egger	21	0.12613	0.0784255	0.124266	-0.0275845	0.279844	1.13443	0.972792	1.32292	1.13 (0.97-1.32)	0.933886
Linolenate [alpha or gamma; (18:3n3 or 6)] levels	GCST90199748	Weighted median	21	0.0387354	0.0508207	0.445942	-0.0608732	0.138344	1.0395	0.940943	1.14837	1.04 (0.94-1.15)	0.978459
Linolenate [alpha or gamma; (18:3n3 or 6)] levels	GCST90199748	Inverse variance weighted	21	0.0687803	0.0364401	0.0590946	-0.00264231	0.140203	1.0712	0.997361	1.15051	1.07 (1.00-1.15)	0.651436
Linolenate [alpha or gamma; (18:3n3 or 6)] levels	GCST90199748	Simple mode	21	0.0198159	0.0886339	0.82536	-0.153907	0.193538	1.02001	0.857352	1.21354	1.02 (0.86-1.21)	0.997458
Linolenate [alpha or gamma; (18:3n3 or 6)] levels	GCST90199748	Weighted mode	21	0.0345721	0.0856043	0.690602	-0.133212	0.202357	1.03518	0.875279	1.22428	1.04 (0.88-1.22)	0.98605
Gamma-glutamylthreonine levels	GCST90199749	MR Egger	33	0.0283952	0.0447441	0.530336	-0.0593033	0.116094	1.0288	0.942421	1.1231	1.03 (0.94-1.12)	0.994307
Gamma-glutamylthreonine levels	GCST90199749	Weighted median	33	-0.0200012	0.0325928	0.539434	-0.0838832	0.0438807	0.980197	0.919539	1.04486	0.98 (0.92-1.04)	0.978459
Gamma-glutamylthreonine levels	GCST90199749	Inverse variance weighted	33	-0.0242703	0.0252082	0.33565	-0.0736783	0.0251377	0.976022	0.92897	1.02546	0.98 (0.93-1.03)	0.919589
Gamma-glutamylthreonine levels	GCST90199749	Simple mode	33	-0.0944268	0.0708407	0.191963	-0.233275	0.044421	0.909894	0.791936	1.04542	0.91 (0.79-1.05)	0.997458
Gamma-glutamylthreonine levels	GCST90199749	Weighted mode	33	0.0108947	0.0376369	0.77409	-0.0628736	0.0846629	1.01095	0.939062	1.08835	1.01 (0.94-1.09)	0.98605
Laurylcarnitine levels	GCST90199750	MR Egger	24	-0.0243806	0.059662	0.686751	-0.141318	0.092557	0.975914	0.868213	1.09698	0.98 (0.87-1.10)	0.994307
Laurylcarnitine levels	GCST90199750	Weighted median	24	0.0223164	0.0406524	0.583035	-0.0573623	0.101995	1.02257	0.944252	1.10738	1.02 (0.94-1.11)	0.978459
Laurylcarnitine levels	GCST90199750	Inverse variance weighted	24	0.0410299	0.0319001	0.198374	-0.0214943	0.103554	1.04188	0.978735	1.10911	1.04 (0.98-1.11)	0.846717
Laurylcarnitine levels	GCST90199750	Simple mode	24	-0.00853164	0.0731884	0.908212	-0.151981	0.134918	0.991505	0.859005	1.14444	0.99 (0.86-1.14)	0.997458
Laurylcarnitine levels	GCST90199750	Weighted mode	24	-0.0175251	0.0567457	0.760227	-0.128747	0.0936964	0.982628	0.879197	1.09823	0.98 (0.88-1.10)	0.98605
Gamma-glutamylmethionine levels	GCST90199751	MR Egger	20	0.0181436	0.0756954	0.813277	-0.130219	0.166507	1.01831	0.877903	1.18117	1.02 (0.88-1.18)	0.994307
Gamma-glutamylmethionine levels	GCST90199751	Weighted median	20	-0.0158866	0.0447952	0.722851	-0.103685	0.0719119	0.984239	0.901509	1.07456	0.98 (0.90-1.07)	0.993987
Gamma-glutamylmethionine levels	GCST90199751	Inverse variance weighted	20	0.00585973	0.0346184	0.865587	-0.0619923	0.0737117	1.00588	0.93989	1.0765	1.01 (0.94-1.08)	0.986023
Gamma-glutamylmethionine levels	GCST90199751	Simple mode	20	-0.0212882	0.0774496	0.786386	-0.173089	0.130513	0.978937	0.841062	1.13941	0.98 (0.84-1.14)	0.997458
Gamma-glutamylmethionine levels	GCST90199751	Weighted mode	20	-0.025472	0.0881342	0.775701	-0.198215	0.147271	0.97485	0.820193	1.15867	0.97 (0.82-1.16)	0.98605
Epiandrosterone sulfate levels	GCST90199752	MR Egger	18	0.0154361	0.0626164	0.808416	-0.107292	0.138164	1.01556	0.898263	1.14816	1.02 (0.90-1.15)	0.994307
Epiandrosterone sulfate levels	GCST90199752	Weighted median	18	0.0510796	0.0425554	0.230019	-0.0323289	0.134488	1.05241	0.968188	1.14395	1.05 (0.97-1.14)	0.978459
Epiandrosterone sulfate levels	GCST90199752	Inverse variance weighted	18	-0.0204797	0.0351917	0.560602	-0.0894553	0.048496	0.979729	0.914429	1.04969	0.98 (0.91-1.05)	0.954797
Epiandrosterone sulfate levels	GCST90199752	Simple mode	18	0.039686	0.0713768	0.585451	-0.100213	0.179585	1.04048	0.904645	1.19672	1.04 (0.90-1.20)	0.997458
Epiandrosterone sulfate levels	GCST90199752	Weighted mode	18	0.0521992	0.0430413	0.241802	-0.0321618	0.13656	1.05359	0.96835	1.14632	1.05 (0.97-1.15)	0.98605
Gamma-glutamyltryptophan levels	GCST90199753	MR Egger	21	-0.0605785	0.0779346	0.446553	-0.21333	0.0921734	0.94122	0.807889	1.09655	0.94 (0.81-1.10)	0.994307
Gamma-glutamyltryptophan levels	GCST90199753	Weighted median	21	0.0173841	0.0379217	0.64665	-0.0569425	0.0917107	1.01754	0.944648	1.09605	1.02 (0.94-1.10)	0.979443
Gamma-glutamyltryptophan levels	GCST90199753	Inverse variance weighted	21	-0.00436711	0.0337963	0.897185	-0.0706079	0.0618737	0.995642	0.931827	1.06383	1.00 (0.93-1.06)	0.986692
Gamma-glutamyltryptophan levels	GCST90199753	Simple mode	21	0.0834048	0.0568996	0.158242	-0.0281183	0.194928	1.08698	0.972273	1.21522	1.09 (0.97-1.22)	0.997458
Gamma-glutamyltryptophan levels	GCST90199753	Weighted mode	21	0.0358413	0.0475606	0.459874	-0.0573775	0.12906	1.03649	0.944238	1.13776	1.04 (0.94-1.14)	0.98605
7-methylxanthine levels	GCST90199754	MR Egger	21	0.0414747	0.105048	0.697374	-0.164419	0.247368	1.04235	0.848387	1.28065	1.04 (0.85-1.28)	0.994307
7-methylxanthine levels	GCST90199754	Weighted median	21	-0.0957667	0.0509607	0.0602136	-0.19565	0.00411627	0.908676	0.8223	1.00412	0.91 (0.82-1.00)	0.973585
7-methylxanthine levels	GCST90199754	Inverse variance weighted	21	-0.049188	0.0405159	0.224732	-0.128599	0.0302232	0.952002	0.879326	1.03068	0.95 (0.88-1.03)	0.876391
7-methylxanthine levels	GCST90199754	Simple mode	21	-0.107177	0.0865229	0.229794	-0.276762	0.0624079	0.898367	0.758235	1.0644	0.90 (0.76-1.06)	0.997458
7-methylxanthine levels	GCST90199754	Weighted mode	21	-0.107177	0.0695999	0.139257	-0.243593	0.0292387	0.898367	0.783807	1.02967	0.90 (0.78-1.03)	0.98605
3,7-dimethylurate levels	GCST90199755	MR Egger	30	-0.071897	0.046754	0.13533	-0.163535	0.0197409	0.930627	0.849137	1.01994	0.93 (0.85-1.02)	0.96664
3,7-dimethylurate levels	GCST90199755	Weighted median	30	-0.0361383	0.0333072	0.277921	-0.10142	0.0291437	0.964507	0.903553	1.02957	0.96 (0.90-1.03)	0.978459
3,7-dimethylurate levels	GCST90199755	Inverse variance weighted	30	-0.0207603	0.0225545	0.357336	-0.0649672	0.0234465	0.979454	0.937098	1.02372	0.98 (0.94-1.02)	0.926427
3,7-dimethylurate levels	GCST90199755	Simple mode	30	0.0694562	0.0688644	0.321512	-0.0655181	0.20443	1.07193	0.936582	1.22683	1.07 (0.94-1.23)	0.997458
3,7-dimethylurate levels	GCST90199755	Weighted mode	30	-0.0829889	0.0524813	0.124655	-0.185852	0.0198744	0.920361	0.830396	1.02007	0.92 (0.83-1.02)	0.98605
1,7-dimethyluric acid levels	GCST90199756	MR Egger	30	-0.0220276	0.0753853	0.772288	-0.169783	0.125728	0.978213	0.843848	1.13397	0.98 (0.84-1.13)	0.994307
1,7-dimethyluric acid levels	GCST90199756	Weighted median	30	0.00549751	0.0392979	0.888745	-0.0715265	0.0825215	1.00551	0.930972	1.08602	1.01 (0.93-1.09)	0.998045
1,7-dimethyluric acid levels	GCST90199756	Inverse variance weighted	30	-0.00590787	0.0352988	0.867081	-0.0750935	0.0632777	0.99411	0.927657	1.06532	0.99 (0.93-1.07)	0.983722
1,7-dimethyluric acid levels	GCST90199756	Simple mode	30	0.0325863	0.0663882	0.627231	-0.0975347	0.162707	1.03312	0.907071	1.17669	1.03 (0.91-1.18)	0.997458
1,7-dimethyluric acid levels	GCST90199756	Weighted mode	30	0.0178975	0.060463	0.769333	-0.10061	0.136405	1.01806	0.904286	1.14615	1.02 (0.90-1.15)	0.98605
1,3,7-trimethylurate levels	GCST90199757	MR Egger	25	0.0973381	0.047356	0.0513609	0.00452039	0.190156	1.10223	1.00453	1.20944	1.10 (1.00-1.21)	0.836876
1,3,7-trimethylurate levels	GCST90199757	Weighted median	25	0.031616	0.0368609	0.391053	-0.0406314	0.103863	1.03212	0.960183	1.10945	1.03 (0.96-1.11)	0.978459
1,3,7-trimethylurate levels	GCST90199757	Inverse variance weighted	25	0.0650883	0.0249489	0.00908425	0.0161885	0.113988	1.06725	1.01632	1.12074	1.07 (1.02-1.12)	0.326101
1,3,7-trimethylurate levels	GCST90199757	Simple mode	25	0.0156654	0.0623077	0.80363	-0.106458	0.137788	1.01579	0.899013	1.14773	1.02 (0.90-1.15)	0.997458
1,3,7-trimethylurate levels	GCST90199757	Weighted mode	25	0.0140025	0.0579059	0.810978	-0.0994931	0.127498	1.0141	0.905296	1.13598	1.01 (0.91-1.14)	0.98605
N4-acetylcytidine levels	GCST90199758	MR Egger	26	-0.0149544	0.0315784	0.640089	-0.076848	0.0469392	0.985157	0.926031	1.04806	0.99 (0.93-1.05)	0.994307
N4-acetylcytidine levels	GCST90199758	Weighted median	26	0.00192892	0.0291382	0.947219	-0.055182	0.0590398	1.00193	0.946313	1.06082	1.00 (0.95-1.06)	0.998045
N4-acetylcytidine levels	GCST90199758	Inverse variance weighted	26	-0.00715555	0.0195904	0.714919	-0.0455528	0.0312417	0.99287	0.955469	1.03173	0.99 (0.96-1.03)	0.966107
N4-acetylcytidine levels	GCST90199758	Simple mode	26	-0.0414517	0.056044	0.466415	-0.151298	0.0683945	0.959396	0.859592	1.07079	0.96 (0.86-1.07)	0.997458
N4-acetylcytidine levels	GCST90199758	Weighted mode	26	-0.00527046	0.0286515	0.855536	-0.0614275	0.0508865	0.994743	0.940421	1.0522	0.99 (0.94-1.05)	0.98975
Indolebutyrate levels	GCST90199759	MR Egger	22	0.110516	0.0627046	0.0932654	-0.0123856	0.233417	1.11685	0.987691	1.26291	1.12 (0.99-1.26)	0.887182
Indolebutyrate levels	GCST90199759	Weighted median	22	0.0254615	0.0333446	0.445114	-0.039894	0.0908169	1.02579	0.960891	1.09507	1.03 (0.96-1.10)	0.978459
Indolebutyrate levels	GCST90199759	Inverse variance weighted	22	-0.013417	0.0329673	0.684025	-0.0780329	0.051199	0.986673	0.924934	1.05253	0.99 (0.92-1.05)	0.965357
Indolebutyrate levels	GCST90199759	Simple mode	22	0.0381261	0.0559618	0.503133	-0.071559	0.147811	1.03886	0.930941	1.15929	1.04 (0.93-1.16)	0.997458
Indolebutyrate levels	GCST90199759	Weighted mode	22	0.04502	0.0457557	0.336355	-0.0446612	0.134701	1.04605	0.956321	1.14419	1.05 (0.96-1.14)	0.98605
5-acetylamino-6-amino-3-methyluracil levels	GCST90199760	MR Egger	32	-0.0104716	0.0377322	0.783281	-0.0844266	0.0634834	0.989583	0.919039	1.06554	0.99 (0.92-1.07)	0.994307
5-acetylamino-6-amino-3-methyluracil levels	GCST90199760	Weighted median	32	0.0256296	0.0294312	0.383847	-0.0320556	0.0833149	1.02596	0.968453	1.08688	1.03 (0.97-1.09)	0.978459
5-acetylamino-6-amino-3-methyluracil levels	GCST90199760	Inverse variance weighted	32	0.0205851	0.0219159	0.347587	-0.02237	0.0635403	1.0208	0.977878	1.0656	1.02 (0.98-1.07)	0.926899
5-acetylamino-6-amino-3-methyluracil levels	GCST90199760	Simple mode	32	0.0184307	0.058043	0.752966	-0.0953335	0.132195	1.0186	0.90907	1.14133	1.02 (0.91-1.14)	0.997458
5-acetylamino-6-amino-3-methyluracil levels	GCST90199760	Weighted mode	32	0.0263545	0.0281863	0.357009	-0.0288906	0.0815995	1.0267	0.971523	1.08502	1.03 (0.97-1.09)	0.98605
N1-methylinosine levels	GCST90199761	MR Egger	21	-0.0725753	0.094231	0.450661	-0.257268	0.112118	0.929996	0.773161	1.11864	0.93 (0.77-1.12)	0.994307
N1-methylinosine levels	GCST90199761	Weighted median	21	-0.0807841	0.0445202	0.0695932	-0.168044	0.00647548	0.922393	0.845317	1.0065	0.92 (0.85-1.01)	0.973585
N1-methylinosine levels	GCST90199761	Inverse variance weighted	21	-0.0388641	0.0335933	0.247312	-0.104707	0.0269787	0.961881	0.900588	1.02735	0.96 (0.90-1.03)	0.89007
N1-methylinosine levels	GCST90199761	Simple mode	21	-0.055647	0.0927073	0.555085	-0.237353	0.126059	0.945873	0.788713	1.13435	0.95 (0.79-1.13)	0.997458
N1-methylinosine levels	GCST90199761	Weighted mode	21	-0.111991	0.0804104	0.178987	-0.269596	0.0456131	0.894052	0.763688	1.04667	0.89 (0.76-1.05)	0.98605
N6-carbamoylthreonyladenosine levels	GCST90199762	MR Egger	26	-0.0832143	0.0733321	0.267683	-0.226945	0.0605167	0.920154	0.796964	1.06239	0.92 (0.80-1.06)	0.994307
N6-carbamoylthreonyladenosine levels	GCST90199762	Weighted median	26	0.0136224	0.0421507	0.746557	-0.0689931	0.0962378	1.01372	0.933333	1.10102	1.01 (0.93-1.10)	0.997307
N6-carbamoylthreonyladenosine levels	GCST90199762	Inverse variance weighted	26	0.0322922	0.0341737	0.344688	-0.0346883	0.0992726	1.03282	0.965906	1.10437	1.03 (0.97-1.10)	0.924452
N6-carbamoylthreonyladenosine levels	GCST90199762	Simple mode	26	-0.0228798	0.0726506	0.755429	-0.165275	0.119515	0.97738	0.84766	1.12695	0.98 (0.85-1.13)	0.997458
N6-carbamoylthreonyladenosine levels	GCST90199762	Weighted mode	26	-0.011847	0.0694459	0.865916	-0.147961	0.124267	0.988223	0.862465	1.13232	0.99 (0.86-1.13)	0.98975
1-methylxanthine levels	GCST90199763	MR Egger	26	-0.0543918	0.0328811	0.111109	-0.118839	0.0100551	0.947061	0.887951	1.01011	0.95 (0.89-1.01)	0.915319
1-methylxanthine levels	GCST90199763	Weighted median	26	-0.0191626	0.0268255	0.475016	-0.0717405	0.0334154	0.98102	0.930772	1.03398	0.98 (0.93-1.03)	0.978459
1-methylxanthine levels	GCST90199763	Inverse variance weighted	26	-0.0091489	0.0199027	0.645744	-0.0481581	0.0298603	0.990893	0.952983	1.03031	0.99 (0.95-1.03)	0.974184
1-methylxanthine levels	GCST90199763	Simple mode	26	-0.00379658	0.041946	0.928602	-0.0860107	0.0784175	0.996211	0.917584	1.08157	1.00 (0.92-1.08)	0.997458
1-methylxanthine levels	GCST90199763	Weighted mode	26	-0.0203118	0.0261369	0.444372	-0.0715401	0.0309164	0.979893	0.930959	1.0314	0.98 (0.93-1.03)	0.98605
N2,n2-dimethylguanosine levels	GCST90199764	MR Egger	11	-0.122387	0.0925791	0.218789	-0.303842	0.0590679	0.884806	0.737977	1.06085	0.88 (0.74-1.06)	0.991338
N2,n2-dimethylguanosine levels	GCST90199764	Weighted median	11	-0.0096281	0.065127	0.882472	-0.137277	0.118021	0.990418	0.871729	1.12527	0.99 (0.87-1.13)	0.998045
N2,n2-dimethylguanosine levels	GCST90199764	Inverse variance weighted	11	-0.0314339	0.0466029	0.49999	-0.122776	0.0599077	0.969055	0.884462	1.06174	0.97 (0.88-1.06)	0.949777
N2,n2-dimethylguanosine levels	GCST90199764	Simple mode	11	0.0240996	0.100576	0.815467	-0.173029	0.221228	1.02439	0.841113	1.24761	1.02 (0.84-1.25)	0.997458
N2,n2-dimethylguanosine levels	GCST90199764	Weighted mode	11	0.0301048	0.100729	0.771158	-0.167324	0.227533	1.03056	0.845926	1.2555	1.03 (0.85-1.26)	0.98605
4-hydroxyhippurate levels	GCST90199765	MR Egger	16	0.0281468	0.0834592	0.740929	-0.135433	0.191727	1.02855	0.873338	1.21134	1.03 (0.87-1.21)	0.994307
4-hydroxyhippurate levels	GCST90199765	Weighted median	16	-0.0414531	0.0542516	0.444814	-0.147786	0.0648801	0.959394	0.862616	1.06703	0.96 (0.86-1.07)	0.978459
4-hydroxyhippurate levels	GCST90199765	Inverse variance weighted	16	-0.0353867	0.0362942	0.329562	-0.106523	0.0357499	0.965232	0.898954	1.0364	0.97 (0.90-1.04)	0.910033
4-hydroxyhippurate levels	GCST90199765	Simple mode	16	-0.064416	0.0836714	0.453332	-0.228412	0.0995798	0.937615	0.795796	1.10471	0.94 (0.80-1.10)	0.997458
4-hydroxyhippurate levels	GCST90199765	Weighted mode	16	-0.0462196	0.0642112	0.48271	-0.172074	0.0796343	0.954832	0.841917	1.08289	0.95 (0.84-1.08)	0.98605
3-(3-amino-3-carboxypropyl)uridine levels	GCST90199766	MR Egger	11	-0.120157	0.11552	0.325412	-0.346576	0.106263	0.886782	0.707105	1.11211	0.89 (0.71-1.11)	0.994307
3-(3-amino-3-carboxypropyl)uridine levels	GCST90199766	Weighted median	11	-0.116481	0.0639547	0.0685616	-0.241832	0.00887067	0.890047	0.785188	1.00891	0.89 (0.79-1.01)	0.973585
3-(3-amino-3-carboxypropyl)uridine levels	GCST90199766	Inverse variance weighted	11	-0.0343927	0.0533606	0.51923	-0.138979	0.0701941	0.966192	0.870246	1.07272	0.97 (0.87-1.07)	0.940391
3-(3-amino-3-carboxypropyl)uridine levels	GCST90199766	Simple mode	11	-0.130785	0.111968	0.269878	-0.350242	0.0886723	0.877407	0.704518	1.09272	0.88 (0.70-1.09)	0.997458
3-(3-amino-3-carboxypropyl)uridine levels	GCST90199766	Weighted mode	11	-0.137363	0.105325	0.221391	-0.343799	0.0690739	0.871654	0.709071	1.07152	0.87 (0.71-1.07)	0.98605
5,6-dihydrouridine levels	GCST90199767	MR Egger	24	0.119362	0.0606676	0.0618633	0.000453322	0.23827	1.12678	1.00045	1.26905	1.13 (1.00-1.27)	0.836876
5,6-dihydrouridine levels	GCST90199767	Weighted median	24	-0.0145544	0.0410931	0.723204	-0.0950968	0.0659881	0.985551	0.909285	1.06821	0.99 (0.91-1.07)	0.993987
5,6-dihydrouridine levels	GCST90199767	Inverse variance weighted	24	-0.0596195	0.0359299	0.0970498	-0.130042	0.0108031	0.942123	0.878058	1.01086	0.94 (0.88-1.01)	0.742457
5,6-dihydrouridine levels	GCST90199767	Simple mode	24	-0.039774	0.06669	0.556732	-0.170486	0.0909383	0.961007	0.843255	1.0952	0.96 (0.84-1.10)	0.997458
5,6-dihydrouridine levels	GCST90199767	Weighted mode	24	0.0103913	0.0478646	0.830046	-0.0834233	0.104206	1.01045	0.919962	1.10983	1.01 (0.92-1.11)	0.98605
Phenylacetylglutamine levels	GCST90199768	MR Egger	16	0.0589875	0.127563	0.650887	-0.191037	0.309012	1.06076	0.826102	1.36208	1.06 (0.83-1.36)	0.994307
Phenylacetylglutamine levels	GCST90199768	Weighted median	16	0.0313262	0.0609445	0.607244	-0.0881251	0.150777	1.03182	0.915646	1.16274	1.03 (0.92-1.16)	0.979431
Phenylacetylglutamine levels	GCST90199768	Inverse variance weighted	16	0.014049	0.0572956	0.8063	-0.0982503	0.126348	1.01415	0.906422	1.13468	1.01 (0.91-1.13)	0.981583
Phenylacetylglutamine levels	GCST90199768	Simple mode	16	-0.110202	0.148594	0.469762	-0.401447	0.181042	0.895653	0.669351	1.19846	0.90 (0.67-1.20)	0.997458
Phenylacetylglutamine levels	GCST90199768	Weighted mode	16	0.146826	0.101704	0.169396	-0.0525145	0.346167	1.15815	0.948841	1.41364	1.16 (0.95-1.41)	0.98605
3-hydroxydodecanedioate levels	GCST90199769	MR Egger	18	0.0557108	0.0602066	0.368543	-0.0622942	0.173716	1.05729	0.939606	1.18972	1.06 (0.94-1.19)	0.994307
3-hydroxydodecanedioate levels	GCST90199769	Weighted median	18	0.0704414	0.0414127	0.0889499	-0.0107274	0.15161	1.07298	0.98933	1.16371	1.07 (0.99-1.16)	0.978459
3-hydroxydodecanedioate levels	GCST90199769	Inverse variance weighted	18	0.0420785	0.0278721	0.13112	-0.0125508	0.0967079	1.04298	0.987528	1.10154	1.04 (0.99-1.10)	0.812246
3-hydroxydodecanedioate levels	GCST90199769	Simple mode	18	0.122145	0.0676103	0.0885572	-0.010371	0.254661	1.12992	0.989683	1.29002	1.13 (0.99-1.29)	0.997458
3-hydroxydodecanedioate levels	GCST90199769	Weighted mode	18	0.111485	0.0544307	0.0563085	0.00480107	0.218169	1.11794	1.00481	1.2438	1.12 (1.00-1.24)	0.98605
1-arachidonylglycerol (20:4) levels	GCST90199770	MR Egger	22	0.153031	0.05336	0.00951091	0.0484452	0.257616	1.16536	1.04964	1.29384	1.17 (1.05-1.29)	0.398046
1-arachidonylglycerol (20:4) levels	GCST90199770	Weighted median	22	0.0630386	0.0409697	0.123886	-0.017262	0.143339	1.06507	0.982886	1.15412	1.07 (0.98-1.15)	0.978459
1-arachidonylglycerol (20:4) levels	GCST90199770	Inverse variance weighted	22	0.0912555	0.0287505	0.00150326	0.0349046	0.147606	1.09555	1.03552	1.15906	1.10 (1.04-1.16)	0.0841828
1-arachidonylglycerol (20:4) levels	GCST90199770	Simple mode	22	0.0259366	0.0697139	0.713589	-0.110703	0.162576	1.02628	0.895205	1.17654	1.03 (0.90-1.18)	0.997458
1-arachidonylglycerol (20:4) levels	GCST90199770	Weighted mode	22	0.0406067	0.0503995	0.429447	-0.0581763	0.13939	1.04144	0.943484	1.14957	1.04 (0.94-1.15)	0.98605
7-methylguanine levels	GCST90199771	MR Egger	20	-0.0452877	0.0554927	0.425111	-0.154053	0.0634779	0.955722	0.857226	1.06554	0.96 (0.86-1.07)	0.994307
7-methylguanine levels	GCST90199771	Weighted median	20	-0.0180033	0.0415736	0.664982	-0.0994875	0.063481	0.982158	0.905301	1.06554	0.98 (0.91-1.07)	0.983098
7-methylguanine levels	GCST90199771	Inverse variance weighted	20	-0.0218711	0.0292052	0.453931	-0.0791133	0.0353711	0.978366	0.923935	1.036	0.98 (0.92-1.04)	0.944284
7-methylguanine levels	GCST90199771	Simple mode	20	0.0404155	0.0728239	0.585386	-0.102319	0.18315	1.04124	0.902741	1.20099	1.04 (0.90-1.20)	0.997458
7-methylguanine levels	GCST90199771	Weighted mode	20	0.0450906	0.0648948	0.495574	-0.0821032	0.172284	1.04612	0.921177	1.18802	1.05 (0.92-1.19)	0.98605
1-stearoyl-GPE (18:0) levels	GCST90199772	MR Egger	35	-0.0740877	0.0702095	0.298981	-0.211698	0.0635229	0.92859	0.809209	1.06558	0.93 (0.81-1.07)	0.994307
1-stearoyl-GPE (18:0) levels	GCST90199772	Weighted median	35	-0.0371287	0.0311713	0.233606	-0.0982244	0.0239669	0.963552	0.906445	1.02426	0.96 (0.91-1.02)	0.978459
1-stearoyl-GPE (18:0) levels	GCST90199772	Inverse variance weighted	35	-0.0156839	0.0288044	0.586099	-0.0721406	0.0407727	0.984438	0.9304	1.04162	0.98 (0.93-1.04)	0.956339
1-stearoyl-GPE (18:0) levels	GCST90199772	Simple mode	35	0.0204964	0.0569235	0.721022	-0.0910736	0.132066	1.02071	0.91295	1.14118	1.02 (0.91-1.14)	0.997458
1-stearoyl-GPE (18:0) levels	GCST90199772	Weighted mode	35	-0.0165256	0.041186	0.690752	-0.0972502	0.0641991	0.98361	0.907329	1.0663	0.98 (0.91-1.07)	0.98605
Phenol sulfate levels	GCST90199773	MR Egger	18	0.0058765	0.107553	0.957103	-0.204927	0.21668	1.00589	0.814707	1.24195	1.01 (0.81-1.24)	0.994307
Phenol sulfate levels	GCST90199773	Weighted median	18	0.0528725	0.0435205	0.224409	-0.0324277	0.138173	1.0543	0.968092	1.14817	1.05 (0.97-1.15)	0.978459
Phenol sulfate levels	GCST90199773	Inverse variance weighted	18	0.0280524	0.0337987	0.406548	-0.0381931	0.0942979	1.02845	0.962527	1.09889	1.03 (0.96-1.10)	0.920982
Phenol sulfate levels	GCST90199773	Simple mode	18	0.0912973	0.0774874	0.254939	-0.060578	0.243173	1.09559	0.94122	1.27529	1.10 (0.94-1.28)	0.997458
Phenol sulfate levels	GCST90199773	Weighted mode	18	0.0901879	0.0826016	0.290135	-0.0717112	0.252087	1.09438	0.9308	1.28671	1.09 (0.93-1.29)	0.98605
Oleoylcarnitine levels	GCST90199774	MR Egger	23	0.003933	0.0520142	0.940442	-0.0980149	0.105881	1.00394	0.906635	1.11169	1.00 (0.91-1.11)	0.994307
Oleoylcarnitine levels	GCST90199774	Weighted median	23	-0.00832822	0.0380775	0.82687	-0.0829602	0.0663038	0.991706	0.920388	1.06855	0.99 (0.92-1.07)	0.998045
Oleoylcarnitine levels	GCST90199774	Inverse variance weighted	23	0.0282502	0.0288684	0.327784	-0.0283318	0.0848322	1.02865	0.972066	1.08853	1.03 (0.97-1.09)	0.917796
Oleoylcarnitine levels	GCST90199774	Simple mode	23	-0.043278	0.0644621	0.508973	-0.169624	0.0830678	0.957645	0.843982	1.08662	0.96 (0.84-1.09)	0.997458
Oleoylcarnitine levels	GCST90199774	Weighted mode	23	-0.0190631	0.050019	0.706772	-0.1171	0.0789741	0.981117	0.889496	1.08218	0.98 (0.89-1.08)	0.98605
Gamma-glutamylisoleucine levels	GCST90199775	MR Egger	13	0.0348646	0.0375692	0.373317	-0.038771	0.1085	1.03548	0.961971	1.11461	1.04 (0.96-1.11)	0.994307
Gamma-glutamylisoleucine levels	GCST90199775	Weighted median	13	0.0144781	0.0328766	0.659664	-0.0499601	0.0789163	1.01458	0.951267	1.08211	1.01 (0.95-1.08)	0.979443
Gamma-glutamylisoleucine levels	GCST90199775	Inverse variance weighted	13	0.0320325	0.0257958	0.21432	-0.0185272	0.0825923	1.03255	0.981643	1.0861	1.03 (0.98-1.09)	0.867192
Gamma-glutamylisoleucine levels	GCST90199775	Simple mode	13	0.0146826	0.0637605	0.821755	-0.110288	0.139653	1.01479	0.895576	1.14987	1.01 (0.90-1.15)	0.997458
Gamma-glutamylisoleucine levels	GCST90199775	Weighted mode	13	0.0126922	0.0314169	0.693325	-0.048885	0.0742694	1.01277	0.952291	1.0771	1.01 (0.95-1.08)	0.98605
Malonylcarnitine levels	GCST90199776	MR Egger	21	0.0842612	0.0645494	0.207352	-0.0422556	0.210778	1.08791	0.958625	1.23464	1.09 (0.96-1.23)	0.991338
Malonylcarnitine levels	GCST90199776	Weighted median	21	0.0229033	0.0367837	0.533517	-0.0491929	0.0949994	1.02317	0.951998	1.09966	1.02 (0.95-1.10)	0.978459
Malonylcarnitine levels	GCST90199776	Inverse variance weighted	21	0.0457799	0.0262603	0.0812786	-0.00569021	0.0972501	1.04684	0.994326	1.10214	1.05 (0.99-1.10)	0.702408
Malonylcarnitine levels	GCST90199776	Simple mode	21	0.0443171	0.0699938	0.533805	-0.0928708	0.181505	1.04531	0.911311	1.19902	1.05 (0.91-1.20)	0.997458
Malonylcarnitine levels	GCST90199776	Weighted mode	21	0.0477155	0.062567	0.454585	-0.0749159	0.170347	1.04887	0.927822	1.18572	1.05 (0.93-1.19)	0.98605
1-palmitoleoyl-GPC (16:1) levels	GCST90199777	MR Egger	31	-0.0916544	0.059253	0.132749	-0.20779	0.0244815	0.91242	0.812377	1.02478	0.91 (0.81-1.02)	0.964045
1-palmitoleoyl-GPC (16:1) levels	GCST90199777	Weighted median	31	-0.0222354	0.0369638	0.547476	-0.0946844	0.0502136	0.97801	0.90966	1.0515	0.98 (0.91-1.05)	0.978459
1-palmitoleoyl-GPC (16:1) levels	GCST90199777	Inverse variance weighted	31	-0.0390814	0.0249864	0.117792	-0.0880548	0.00989191	0.961672	0.915711	1.00994	0.96 (0.92-1.01)	0.800529
1-palmitoleoyl-GPC (16:1) levels	GCST90199777	Simple mode	31	0.00622331	0.0813147	0.939503	-0.153153	0.1656	1.00624	0.857998	1.1801	1.01 (0.86-1.18)	0.997458
1-palmitoleoyl-GPC (16:1) levels	GCST90199777	Weighted mode	31	-0.000317781	0.0643046	0.99609	-0.126355	0.125719	0.999682	0.881302	1.13396	1.00 (0.88-1.13)	0.999042
N-methyl-2-pyridone-5-carboxamide levels	GCST90199778	MR Egger	15	0.00743443	0.0272617	0.789363	-0.0459985	0.0608673	1.00746	0.955043	1.06276	1.01 (0.96-1.06)	0.994307
N-methyl-2-pyridone-5-carboxamide levels	GCST90199778	Weighted median	15	0.00817345	0.0212208	0.700118	-0.0334194	0.0497663	1.00821	0.967133	1.05103	1.01 (0.97-1.05)	0.99264
N-methyl-2-pyridone-5-carboxamide levels	GCST90199778	Inverse variance weighted	15	0.00969573	0.0199387	0.62677	-0.0293841	0.0487756	1.00974	0.971043	1.04998	1.01 (0.97-1.05)	0.98152
N-methyl-2-pyridone-5-carboxamide levels	GCST90199778	Simple mode	15	0.016843	0.0709492	0.815789	-0.122217	0.155903	1.01699	0.884956	1.16871	1.02 (0.88-1.17)	0.997458
N-methyl-2-pyridone-5-carboxamide levels	GCST90199778	Weighted mode	15	0.00792091	0.0218721	0.72265	-0.0349484	0.0507902	1.00795	0.965655	1.0521	1.01 (0.97-1.05)	0.98605
Gamma-glutamyl-2-aminobutyrate levels	GCST90199779	MR Egger	23	-0.00524333	0.0516733	0.920139	-0.106523	0.0960363	0.99477	0.898954	1.1008	0.99 (0.90-1.10)	0.994307
Gamma-glutamyl-2-aminobutyrate levels	GCST90199779	Weighted median	23	0.00416247	0.0391984	0.915432	-0.0726665	0.0809914	1.00417	0.929911	1.08436	1.00 (0.93-1.08)	0.998045
Gamma-glutamyl-2-aminobutyrate levels	GCST90199779	Inverse variance weighted	23	0.0053026	0.0273493	0.846267	-0.0483021	0.0589072	1.00532	0.952846	1.06068	1.01 (0.95-1.06)	0.986489
Gamma-glutamyl-2-aminobutyrate levels	GCST90199779	Simple mode	23	0.0512874	0.0641294	0.432407	-0.0744062	0.176981	1.05263	0.928295	1.19361	1.05 (0.93-1.19)	0.997458
Gamma-glutamyl-2-aminobutyrate levels	GCST90199779	Weighted mode	23	-0.0478268	0.0460321	0.310095	-0.13805	0.042396	0.953299	0.871055	1.04331	0.95 (0.87-1.04)	0.98605
1-stearoyl-GPG (18:0) levels	GCST90199780	MR Egger	25	-0.141507	0.0563222	0.0194522	-0.251898	-0.031115	0.86805	0.777324	0.969364	0.87 (0.78-0.97)	0.529813
1-stearoyl-GPG (18:0) levels	GCST90199780	Weighted median	25	-0.0604457	0.0369595	0.101953	-0.132886	0.0119949	0.941345	0.875565	1.01207	0.94 (0.88-1.01)	0.978459
1-stearoyl-GPG (18:0) levels	GCST90199780	Inverse variance weighted	25	-0.0538074	0.0246499	0.0290461	-0.102121	-0.00549351	0.947615	0.90292	0.994522	0.95 (0.90-0.99)	0.484101
1-stearoyl-GPG (18:0) levels	GCST90199780	Simple mode	25	-0.0297486	0.0593329	0.620668	-0.146041	0.0865438	0.970689	0.864122	1.0904	0.97 (0.86-1.09)	0.997458
1-stearoyl-GPG (18:0) levels	GCST90199780	Weighted mode	25	-0.0579701	0.0475223	0.234374	-0.151114	0.0351736	0.943678	0.85975	1.0358	0.94 (0.86-1.04)	0.98605
Hexanoylglycine levels	GCST90199781	MR Egger	21	0.032519	0.0430882	0.459677	-0.0519338	0.116972	1.03305	0.949392	1.12409	1.03 (0.95-1.12)	0.994307
Hexanoylglycine levels	GCST90199781	Weighted median	21	0.00720427	0.0326909	0.825579	-0.0568699	0.0712784	1.00723	0.944717	1.07388	1.01 (0.94-1.07)	0.998045
Hexanoylglycine levels	GCST90199781	Inverse variance weighted	21	0.00424757	0.0232631	0.855121	-0.0413481	0.0498432	1.00426	0.959495	1.05111	1.00 (0.96-1.05)	0.986949
Hexanoylglycine levels	GCST90199781	Simple mode	21	-0.0151061	0.0657553	0.820633	-0.143987	0.113774	0.985007	0.865899	1.1205	0.99 (0.87-1.12)	0.997458
Hexanoylglycine levels	GCST90199781	Weighted mode	21	0.0300722	0.0312787	0.347818	-0.0312341	0.0913786	1.03053	0.969249	1.09568	1.03 (0.97-1.10)	0.98605
Glutamine degradant levels	GCST90199782	MR Egger	23	0.0930071	0.0538632	0.0988996	-0.0125648	0.198579	1.09747	0.987514	1.21967	1.10 (0.99-1.22)	0.894469
Glutamine degradant levels	GCST90199782	Weighted median	23	0.0360842	0.039581	0.361951	-0.0414946	0.113663	1.03674	0.959355	1.12037	1.04 (0.96-1.12)	0.978459
Glutamine degradant levels	GCST90199782	Inverse variance weighted	23	0.0467172	0.0279056	0.0941075	-0.00797772	0.101412	1.04783	0.992054	1.10673	1.05 (0.99-1.11)	0.740171
Glutamine degradant levels	GCST90199782	Simple mode	23	0.0211565	0.0617231	0.73503	-0.0998209	0.142134	1.02138	0.905	1.15273	1.02 (0.90-1.15)	0.997458
Glutamine degradant levels	GCST90199782	Weighted mode	23	0.047514	0.0494289	0.346869	-0.0493667	0.144395	1.04866	0.951832	1.15534	1.05 (0.95-1.16)	0.98605
5-methyluridine (ribothymidine) levels	GCST90199783	MR Egger	24	0.0197698	0.024831	0.434438	-0.0288989	0.0684385	1.01997	0.971515	1.07083	1.02 (0.97-1.07)	0.994307
5-methyluridine (ribothymidine) levels	GCST90199783	Weighted median	24	0.00745557	0.0221522	0.736448	-0.0359628	0.050874	1.00748	0.964676	1.05219	1.01 (0.96-1.05)	0.997307
5-methyluridine (ribothymidine) levels	GCST90199783	Inverse variance weighted	24	-0.00404124	0.0168622	0.810592	-0.0370912	0.0290087	0.995967	0.963588	1.02943	1.00 (0.96-1.03)	0.981686
5-methyluridine (ribothymidine) levels	GCST90199783	Simple mode	24	0.0113103	0.0524407	0.83114	-0.0914735	0.114094	1.01137	0.912586	1.12086	1.01 (0.91-1.12)	0.997458
5-methyluridine (ribothymidine) levels	GCST90199783	Weighted mode	24	0.00792658	0.0205808	0.70367	-0.0324119	0.048265	1.00796	0.968108	1.04945	1.01 (0.97-1.05)	0.98605
Cysteine-glutathione disulfide levels	GCST90199784	MR Egger	21	0.0285019	0.0620202	0.651047	-0.0930576	0.150061	1.02891	0.911141	1.16191	1.03 (0.91-1.16)	0.994307
Cysteine-glutathione disulfide levels	GCST90199784	Weighted median	21	-0.00828599	0.0346443	0.810971	-0.0761889	0.0596169	0.991748	0.926641	1.06143	0.99 (0.93-1.06)	0.998045
Cysteine-glutathione disulfide levels	GCST90199784	Inverse variance weighted	21	-0.026095	0.0303111	0.38929	-0.0855049	0.0333148	0.974243	0.918049	1.03388	0.97 (0.92-1.03)	0.923739
Cysteine-glutathione disulfide levels	GCST90199784	Simple mode	21	-0.00859939	0.0781892	0.91352	-0.16185	0.144651	0.991437	0.850569	1.15564	0.99 (0.85-1.16)	0.997458
Cysteine-glutathione disulfide levels	GCST90199784	Weighted mode	21	6.15317e-05	0.0373304	0.998701	-0.073106	0.0732291	1.00006	0.929502	1.07598	1.00 (0.93-1.08)	0.999042
Isovalerylglycine levels	GCST90199785	MR Egger	20	-0.033814	0.0370342	0.373286	-0.106401	0.0387731	0.966751	0.899064	1.03953	0.97 (0.90-1.04)	0.994307
Isovalerylglycine levels	GCST90199785	Weighted median	20	-0.0084444	0.0353945	0.811432	-0.0778177	0.0609289	0.991591	0.925133	1.06282	0.99 (0.93-1.06)	0.998045
Isovalerylglycine levels	GCST90199785	Inverse variance weighted	20	-0.029497	0.0226017	0.191866	-0.0737963	0.0148023	0.970934	0.928861	1.01491	0.97 (0.93-1.01)	0.836797
Isovalerylglycine levels	GCST90199785	Simple mode	20	-0.0340398	0.0595501	0.574283	-0.150758	0.0826784	0.966533	0.860056	1.08619	0.97 (0.86-1.09)	0.997458
Isovalerylglycine levels	GCST90199785	Weighted mode	20	-0.0126045	0.035838	0.728928	-0.0828469	0.0576379	0.987475	0.920492	1.05933	0.99 (0.92-1.06)	0.98605
2-hydroxy-3-methylvalerate levels	GCST90199786	MR Egger	27	0.134446	0.0648587	0.0486396	0.00732325	0.261569	1.1439	1.00735	1.29897	1.14 (1.01-1.30)	0.836876
2-hydroxy-3-methylvalerate levels	GCST90199786	Weighted median	27	-2.12168e-07	0.0444986	0.999996	-0.0872175	0.0872171	1	0.916478	1.09113	1.00 (0.92-1.09)	0.999996
2-hydroxy-3-methylvalerate levels	GCST90199786	Inverse variance weighted	27	0.0119825	0.0358466	0.738176	-0.0582769	0.0822418	1.01205	0.943389	1.08572	1.01 (0.94-1.09)	0.964035
2-hydroxy-3-methylvalerate levels	GCST90199786	Simple mode	27	0.112169	0.0930847	0.23905	-0.0702771	0.294615	1.1187	0.932136	1.34261	1.12 (0.93-1.34)	0.997458
2-hydroxy-3-methylvalerate levels	GCST90199786	Weighted mode	27	-0.0145054	0.0562242	0.798444	-0.124705	0.095694	0.985599	0.882757	1.10042	0.99 (0.88-1.10)	0.98605
Homostachydrine levels	GCST90199787	MR Egger	23	0.141627	0.0717982	0.0618557	0.000902156	0.282351	1.15215	1.0009	1.32624	1.15 (1.00-1.33)	0.836876
Homostachydrine levels	GCST90199787	Weighted median	23	-0.0295366	0.0463238	0.523726	-0.120331	0.061258	0.970895	0.886627	1.06317	0.97 (0.89-1.06)	0.978459
Homostachydrine levels	GCST90199787	Inverse variance weighted	23	-0.026361	0.0401545	0.511509	-0.105064	0.0523418	0.973983	0.900267	1.05374	0.97 (0.90-1.05)	0.942254
Homostachydrine levels	GCST90199787	Simple mode	23	-0.0782025	0.100557	0.445032	-0.275294	0.118889	0.924777	0.759349	1.12624	0.92 (0.76-1.13)	0.997458
Homostachydrine levels	GCST90199787	Weighted mode	23	0.0775474	0.0850103	0.371545	-0.0890727	0.244168	1.08063	0.914779	1.27656	1.08 (0.91-1.28)	0.98605
1-arachidonoyl-gpc (20:4n6) levels	GCST90199788	MR Egger	20	0.122874	0.0240952	7.48876e-05	0.0756476	0.170101	1.13074	1.07858	1.18542	1.13 (1.08-1.19)	0.0326822
1-arachidonoyl-gpc (20:4n6) levels	GCST90199788	Weighted median	20	0.116773	0.0178035	5.41592e-11	0.0818786	0.151668	1.12386	1.08532	1.16377	1.12 (1.09-1.16)	7.58229e-08
1-arachidonoyl-gpc (20:4n6) levels	GCST90199788	Inverse variance weighted	20	0.0917859	0.0177941	2.49326e-07	0.0569094	0.126662	1.09613	1.05856	1.13503	1.10 (1.06-1.14)	0.000174528
1-arachidonoyl-gpc (20:4n6) levels	GCST90199788	Simple mode	20	-0.0406581	0.0708842	0.572976	-0.179591	0.0982749	0.960157	0.835612	1.10327	0.96 (0.84-1.10)	0.997458
1-arachidonoyl-gpc (20:4n6) levels	GCST90199788	Weighted mode	20	0.114123	0.0184859	6.22463e-06	0.0778903	0.150355	1.12089	1.081	1.16225	1.12 (1.08-1.16)	0.00097636
2-palmitoyl-GPC (16:0) levels	GCST90199789	MR Egger	12	0.153577	0.109439	0.190804	-0.0609233	0.368078	1.166	0.940895	1.44495	1.17 (0.94-1.44)	0.991338
2-palmitoyl-GPC (16:0) levels	GCST90199789	Weighted median	12	0.0257319	0.0537191	0.631933	-0.0795575	0.131021	1.02607	0.923525	1.13999	1.03 (0.92-1.14)	0.979443
2-palmitoyl-GPC (16:0) levels	GCST90199789	Inverse variance weighted	12	0.0342399	0.0401038	0.393225	-0.0443635	0.112843	1.03483	0.956606	1.11946	1.03 (0.96-1.12)	0.925236
2-palmitoyl-GPC (16:0) levels	GCST90199789	Simple mode	12	-0.0411834	0.0871391	0.645725	-0.211976	0.129609	0.959653	0.808984	1.13838	0.96 (0.81-1.14)	0.997458
2-palmitoyl-GPC (16:0) levels	GCST90199789	Weighted mode	12	0.00807365	0.0741407	0.915246	-0.137242	0.153389	1.00811	0.871759	1.16578	1.01 (0.87-1.17)	0.994631
2-palmitoleoyl-GPC (16:1) levels	GCST90199790	MR Egger	22	0.0891368	0.074066	0.242844	-0.0560326	0.234306	1.09323	0.945508	1.26403	1.09 (0.95-1.26)	0.991338
2-palmitoleoyl-GPC (16:1) levels	GCST90199790	Weighted median	22	-0.0660483	0.0393621	0.0933538	-0.143198	0.0111015	0.936086	0.866582	1.01116	0.94 (0.87-1.01)	0.978459
2-palmitoleoyl-GPC (16:1) levels	GCST90199790	Inverse variance weighted	22	-0.091707	0.0287608	0.00142957	-0.148078	-0.0353359	0.912372	0.862364	0.965281	0.91 (0.86-0.97)	0.0833914
2-palmitoleoyl-GPC (16:1) levels	GCST90199790	Simple mode	22	-0.0607538	0.0719607	0.408038	-0.201797	0.0802891	0.941055	0.817261	1.0836	0.94 (0.82-1.08)	0.997458
2-palmitoleoyl-GPC (16:1) levels	GCST90199790	Weighted mode	22	-0.0571571	0.0673523	0.405658	-0.189168	0.0748533	0.944446	0.827648	1.07773	0.94 (0.83-1.08)	0.98605
1-arachidonoyl-GPE (20:4n6) levels	GCST90199791	MR Egger	29	0.130696	0.046169	0.00866158	0.0402047	0.221187	1.13962	1.04102	1.24756	1.14 (1.04-1.25)	0.398046
1-arachidonoyl-GPE (20:4n6) levels	GCST90199791	Weighted median	29	0.0156261	0.0365065	0.668625	-0.0559267	0.0871789	1.01575	0.945608	1.09109	1.02 (0.95-1.09)	0.983439
1-arachidonoyl-GPE (20:4n6) levels	GCST90199791	Inverse variance weighted	29	0.0337552	0.0283342	0.233527	-0.0217798	0.0892903	1.03433	0.978456	1.0934	1.03 (0.98-1.09)	0.881232
1-arachidonoyl-GPE (20:4n6) levels	GCST90199791	Simple mode	29	-0.0407237	0.0672599	0.549744	-0.172553	0.0911056	0.960094	0.841514	1.09538	0.96 (0.84-1.10)	0.997458
1-arachidonoyl-GPE (20:4n6) levels	GCST90199791	Weighted mode	29	0.161588	0.0419319	0.000621388	0.0794014	0.243774	1.17538	1.08264	1.27606	1.18 (1.08-1.28)	0.029998
1-palmitoyl-GPE (16:0) levels	GCST90199792	MR Egger	17	-0.0409761	0.0852335	0.63763	-0.208034	0.126082	0.959852	0.81218	1.13437	0.96 (0.81-1.13)	0.994307
1-palmitoyl-GPE (16:0) levels	GCST90199792	Weighted median	17	-0.0415649	0.0366985	0.25738	-0.113494	0.0303642	0.959287	0.892709	1.03083	0.96 (0.89-1.03)	0.978459
1-palmitoyl-GPE (16:0) levels	GCST90199792	Inverse variance weighted	17	-0.0278265	0.0274162	0.310123	-0.0815623	0.0259093	0.972557	0.921675	1.02625	0.97 (0.92-1.03)	0.92377
1-palmitoyl-GPE (16:0) levels	GCST90199792	Simple mode	17	0.0312995	0.0604817	0.611886	-0.0872447	0.149844	1.03179	0.916453	1.16165	1.03 (0.92-1.16)	0.997458
1-palmitoyl-GPE (16:0) levels	GCST90199792	Weighted mode	17	-0.0420284	0.045645	0.370847	-0.131493	0.0474358	0.958843	0.876786	1.04858	0.96 (0.88-1.05)	0.98605
1-linoleoyl-GPE (18:2) levels	GCST90199793	MR Egger	29	-0.178249	0.0493672	0.00122754	-0.275009	-0.0814893	0.836734	0.759566	0.921743	0.84 (0.76-0.92)	0.138929
1-linoleoyl-GPE (18:2) levels	GCST90199793	Weighted median	29	-0.075096	0.0380847	0.0486308	-0.149742	-0.000449953	0.927654	0.86093	0.99955	0.93 (0.86-1.00)	0.878269
1-linoleoyl-GPE (18:2) levels	GCST90199793	Inverse variance weighted	29	-0.0728988	0.0286683	0.0109956	-0.129089	-0.0167089	0.929695	0.878896	0.98343	0.93 (0.88-0.98)	0.32753
1-linoleoyl-GPE (18:2) levels	GCST90199793	Simple mode	29	0.0184404	0.0716479	0.798771	-0.12199	0.15887	1.01861	0.885158	1.17219	1.02 (0.89-1.17)	0.997458
1-linoleoyl-GPE (18:2) levels	GCST90199793	Weighted mode	29	-0.233373	0.0703632	0.00253009	-0.371285	-0.0954611	0.791858	0.689847	0.908954	0.79 (0.69-0.91)	0.110692
1-oleoyl-GPE (18:1) levels	GCST90199794	MR Egger	22	0.015347	0.0887842	0.864501	-0.15867	0.189364	1.01547	0.853278	1.20848	1.02 (0.85-1.21)	0.994307
1-oleoyl-GPE (18:1) levels	GCST90199794	Weighted median	22	-0.0435329	0.0434043	0.315879	-0.128605	0.0415396	0.957401	0.879321	1.04241	0.96 (0.88-1.04)	0.978459
1-oleoyl-GPE (18:1) levels	GCST90199794	Inverse variance weighted	22	-0.0308155	0.032333	0.340557	-0.0941882	0.0325572	0.969654	0.910111	1.03309	0.97 (0.91-1.03)	0.925786
1-oleoyl-GPE (18:1) levels	GCST90199794	Simple mode	22	-0.0379967	0.0731625	0.60895	-0.181395	0.105402	0.962716	0.834106	1.11116	0.96 (0.83-1.11)	0.997458
1-oleoyl-GPE (18:1) levels	GCST90199794	Weighted mode	22	-0.0288138	0.0648869	0.66154	-0.155992	0.0983646	0.971597	0.855566	1.10336	0.97 (0.86-1.10)	0.98605
2-hydroxypalmitate levels	GCST90199795	MR Egger	15	0.0821735	0.111137	0.472811	-0.135655	0.300002	1.08564	0.873144	1.34986	1.09 (0.87-1.35)	0.994307
2-hydroxypalmitate levels	GCST90199795	Weighted median	15	0.052415	0.0528122	0.320964	-0.0510969	0.155927	1.05381	0.950187	1.16874	1.05 (0.95-1.17)	0.978459
2-hydroxypalmitate levels	GCST90199795	Inverse variance weighted	15	-0.0214312	0.0511437	0.675188	-0.121673	0.0788104	0.978797	0.885438	1.082	0.98 (0.89-1.08)	0.96259
2-hydroxypalmitate levels	GCST90199795	Simple mode	15	0.101574	0.0801748	0.225859	-0.0555685	0.258717	1.10691	0.945947	1.29527	1.11 (0.95-1.30)	0.997458
2-hydroxypalmitate levels	GCST90199795	Weighted mode	15	0.0828122	0.0591042	0.182954	-0.0330321	0.198656	1.08634	0.967508	1.21976	1.09 (0.97-1.22)	0.98605
Docosapentaenoate (n6 DPA; 22:5n6) levels	GCST90199796	MR Egger	13	0.189954	0.178845	0.310946	-0.160583	0.54049	1.20919	0.851648	1.71685	1.21 (0.85-1.72)	0.994307
Docosapentaenoate (n6 DPA; 22:5n6) levels	GCST90199796	Weighted median	13	0.0243969	0.0569235	0.668221	-0.0871731	0.135967	1.0247	0.916518	1.14564	1.02 (0.92-1.15)	0.983439
Docosapentaenoate (n6 DPA; 22:5n6) levels	GCST90199796	Inverse variance weighted	13	0.0405927	0.0617369	0.510852	-0.0804117	0.161597	1.04143	0.922736	1.17539	1.04 (0.92-1.18)	0.943527
Docosapentaenoate (n6 DPA; 22:5n6) levels	GCST90199796	Simple mode	13	0.0245066	0.0896809	0.789296	-0.151268	0.200281	1.02481	0.859617	1.22175	1.02 (0.86-1.22)	0.997458
Docosapentaenoate (n6 DPA; 22:5n6) levels	GCST90199796	Weighted mode	13	0.00127103	0.103853	0.990436	-0.20228	0.204822	1.00127	0.816866	1.22731	1.00 (0.82-1.23)	0.999042
Gulonate levels	GCST90199797	MR Egger	17	0.179011	0.0865195	0.0562321	0.00943226	0.348589	1.19603	1.00948	1.41707	1.20 (1.01-1.42)	0.836876
Gulonate levels	GCST90199797	Weighted median	17	0.0158924	0.049035	0.74586	-0.0802162	0.112001	1.01602	0.922917	1.11851	1.02 (0.92-1.12)	0.997307
Gulonate levels	GCST90199797	Inverse variance weighted	17	0.0244475	0.037682	0.516478	-0.0494093	0.0983042	1.02475	0.951792	1.1033	1.02 (0.95-1.10)	0.941496
Gulonate levels	GCST90199797	Simple mode	17	0.0280205	0.0808451	0.733412	-0.130436	0.186477	1.02842	0.877713	1.205	1.03 (0.88-1.20)	0.997458
Gulonate levels	GCST90199797	Weighted mode	17	0.0192532	0.0754631	0.80187	-0.128654	0.167161	1.01944	0.879278	1.18194	1.02 (0.88-1.18)	0.98605
Isobutyrylglycine levels	GCST90199798	MR Egger	22	-0.0194633	0.0611774	0.753673	-0.139371	0.100445	0.980725	0.869905	1.10566	0.98 (0.87-1.11)	0.994307
Isobutyrylglycine levels	GCST90199798	Weighted median	22	0.000601533	0.036431	0.986826	-0.0708031	0.0720062	1.0006	0.931645	1.07466	1.00 (0.93-1.07)	0.998763
Isobutyrylglycine levels	GCST90199798	Inverse variance weighted	22	-0.0108013	0.0289552	0.709121	-0.0675534	0.0459508	0.989257	0.934678	1.04702	0.99 (0.93-1.05)	0.967612
Isobutyrylglycine levels	GCST90199798	Simple mode	22	0.00742332	0.0687564	0.915048	-0.127339	0.142186	1.00745	0.880435	1.15279	1.01 (0.88-1.15)	0.997458
Isobutyrylglycine levels	GCST90199798	Weighted mode	22	0.0219745	0.0600819	0.718215	-0.0957859	0.139735	1.02222	0.908659	1.14997	1.02 (0.91-1.15)	0.98605
Glutarylcarnitine (c5-dc) levels	GCST90199799	MR Egger	28	0.0173265	0.0455368	0.706669	-0.0719256	0.106579	1.01748	0.9306	1.11247	1.02 (0.93-1.11)	0.994307
Glutarylcarnitine (c5-dc) levels	GCST90199799	Weighted median	28	0.000469485	0.0287764	0.986983	-0.0559323	0.0568712	1.00047	0.945603	1.05852	1.00 (0.95-1.06)	0.998763
Glutarylcarnitine (c5-dc) levels	GCST90199799	Inverse variance weighted	28	-0.0105125	0.0206557	0.610797	-0.0509977	0.0299728	0.989543	0.950281	1.03043	0.99 (0.95-1.03)	0.975046
Glutarylcarnitine (c5-dc) levels	GCST90199799	Simple mode	28	0.0652609	0.0527373	0.226566	-0.0381041	0.168626	1.06744	0.962613	1.18368	1.07 (0.96-1.18)	0.997458
Glutarylcarnitine (c5-dc) levels	GCST90199799	Weighted mode	28	0.00425117	0.0295022	0.886494	-0.0535732	0.0620755	1.00426	0.947837	1.06404	1.00 (0.95-1.06)	0.98975
Tiglylcarnitine (C5:1-DC) levels	GCST90199800	MR Egger	21	0.146041	0.0924972	0.13087	-0.0352534	0.327336	1.15724	0.965361	1.38727	1.16 (0.97-1.39)	0.959256
Tiglylcarnitine (C5:1-DC) levels	GCST90199800	Weighted median	21	0.0487356	0.0434575	0.262094	-0.0364411	0.133912	1.04994	0.964215	1.14329	1.05 (0.96-1.14)	0.978459
Tiglylcarnitine (C5:1-DC) levels	GCST90199800	Inverse variance weighted	21	0.0109819	0.0353896	0.756322	-0.0583816	0.0803454	1.01104	0.94329	1.08366	1.01 (0.94-1.08)	0.968756
Tiglylcarnitine (C5:1-DC) levels	GCST90199800	Simple mode	21	0.0402868	0.0692781	0.567386	-0.0954984	0.176072	1.04111	0.90892	1.19252	1.04 (0.91-1.19)	0.997458
Tiglylcarnitine (C5:1-DC) levels	GCST90199800	Weighted mode	21	0.0427551	0.0633462	0.507441	-0.0814036	0.166914	1.04368	0.921822	1.18165	1.04 (0.92-1.18)	0.98605
Hydroquinone sulfate levels	GCST90199801	MR Egger	13	-0.0612707	0.139481	0.668965	-0.334653	0.212112	0.940569	0.715586	1.23629	0.94 (0.72-1.24)	0.994307
Hydroquinone sulfate levels	GCST90199801	Weighted median	13	-0.0357857	0.0574895	0.533631	-0.148465	0.0768937	0.964847	0.86203	1.07993	0.96 (0.86-1.08)	0.978459
Hydroquinone sulfate levels	GCST90199801	Inverse variance weighted	13	-0.0377445	0.0427456	0.377234	-0.121526	0.0460368	0.962959	0.885568	1.04711	0.96 (0.89-1.05)	0.933088
Hydroquinone sulfate levels	GCST90199801	Simple mode	13	-0.0956517	0.0867487	0.291811	-0.265679	0.0743758	0.908781	0.766685	1.07721	0.91 (0.77-1.08)	0.997458
Hydroquinone sulfate levels	GCST90199801	Weighted mode	13	-0.0733536	0.087834	0.419956	-0.245508	0.0988011	0.929272	0.782307	1.10385	0.93 (0.78-1.10)	0.98605
Beta-hydroxyisovaleroylcarnitine levels	GCST90199802	MR Egger	31	0.0491356	0.0470169	0.304628	-0.0430176	0.141289	1.05036	0.957895	1.15176	1.05 (0.96-1.15)	0.994307
Beta-hydroxyisovaleroylcarnitine levels	GCST90199802	Weighted median	31	0.0357848	0.0336665	0.287818	-0.0302014	0.101771	1.03643	0.97025	1.10713	1.04 (0.97-1.11)	0.978459
Beta-hydroxyisovaleroylcarnitine levels	GCST90199802	Inverse variance weighted	31	-0.000896852	0.0239644	0.970147	-0.047867	0.0460733	0.999104	0.953261	1.04715	1.00 (0.95-1.05)	0.995752
Beta-hydroxyisovaleroylcarnitine levels	GCST90199802	Simple mode	31	0.0120395	0.0630712	0.849899	-0.11158	0.135659	1.01211	0.89442	1.14529	1.01 (0.89-1.15)	0.997458
Beta-hydroxyisovaleroylcarnitine levels	GCST90199802	Weighted mode	31	0.0409724	0.0346776	0.246676	-0.0269956	0.10894	1.04182	0.973365	1.1151	1.04 (0.97-1.12)	0.98605
Catechol sulfate levels	GCST90199803	MR Egger	25	-0.0905852	0.0519375	0.09449	-0.192383	0.0112122	0.913396	0.824991	1.01128	0.91 (0.82-1.01)	0.887182
Catechol sulfate levels	GCST90199803	Weighted median	25	-0.0770545	0.0422565	0.0682289	-0.159877	0.00576835	0.925839	0.852248	1.00579	0.93 (0.85-1.01)	0.973585
Catechol sulfate levels	GCST90199803	Inverse variance weighted	25	-0.0619566	0.0290829	0.0331433	-0.118959	-0.00495407	0.939924	0.887844	0.995058	0.94 (0.89-1.00)	0.509897
Catechol sulfate levels	GCST90199803	Simple mode	25	-0.0674787	0.0790651	0.401844	-0.222446	0.0874889	0.934748	0.800558	1.09143	0.93 (0.80-1.09)	0.997458
Catechol sulfate levels	GCST90199803	Weighted mode	25	-0.0810394	0.0461488	0.0918365	-0.171491	0.00941228	0.922157	0.842408	1.00946	0.92 (0.84-1.01)	0.98605
7-alpha-hydroxy-3-oxo-4-cholestenoate (7-hoca) levels	GCST90199804	MR Egger	22	-0.0932696	0.0728329	0.214988	-0.236022	0.0494828	0.910948	0.789763	1.05073	0.91 (0.79-1.05)	0.991338
7-alpha-hydroxy-3-oxo-4-cholestenoate (7-hoca) levels	GCST90199804	Weighted median	22	-0.0597489	0.0414152	0.149111	-0.140923	0.0214249	0.942001	0.868556	1.02166	0.94 (0.87-1.02)	0.978459
7-alpha-hydroxy-3-oxo-4-cholestenoate (7-hoca) levels	GCST90199804	Inverse variance weighted	22	-0.0304412	0.0310777	0.327324	-0.0913534	0.0304711	0.970018	0.912695	1.03094	0.97 (0.91-1.03)	0.920188
7-alpha-hydroxy-3-oxo-4-cholestenoate (7-hoca) levels	GCST90199804	Simple mode	22	-0.0676933	0.0668466	0.322745	-0.198713	0.0633259	0.934547	0.819785	1.06537	0.93 (0.82-1.07)	0.997458
7-alpha-hydroxy-3-oxo-4-cholestenoate (7-hoca) levels	GCST90199804	Weighted mode	22	-0.0676933	0.0601731	0.273293	-0.185633	0.0502459	0.934547	0.830579	1.05153	0.93 (0.83-1.05)	0.98605
Octadecanedioate levels	GCST90199805	MR Egger	23	-0.268696	0.119703	0.035688	-0.503314	-0.0340786	0.764375	0.604524	0.966496	0.76 (0.60-0.97)	0.693934
Octadecanedioate levels	GCST90199805	Weighted median	23	-0.0493884	0.0351836	0.160398	-0.118348	0.0195714	0.951811	0.888387	1.01976	0.95 (0.89-1.02)	0.978459
Octadecanedioate levels	GCST90199805	Inverse variance weighted	23	0.0359376	0.057404	0.531284	-0.0765742	0.14845	1.03659	0.926284	1.16003	1.04 (0.93-1.16)	0.936772
Octadecanedioate levels	GCST90199805	Simple mode	23	-0.0401117	0.057371	0.491777	-0.152559	0.0723356	0.960682	0.858508	1.07502	0.96 (0.86-1.08)	0.997458
Octadecanedioate levels	GCST90199805	Weighted mode	23	-0.0525784	0.0374416	0.174198	-0.125964	0.0208072	0.94878	0.881647	1.02103	0.95 (0.88-1.02)	0.98605
Tetradecanedioate (C14-DC) levels	GCST90199806	MR Egger	14	0.0103735	0.0272246	0.709838	-0.0429867	0.0637338	1.01043	0.957924	1.06581	1.01 (0.96-1.07)	0.994307
Tetradecanedioate (C14-DC) levels	GCST90199806	Weighted median	14	-0.0262831	0.0257485	0.307367	-0.0767501	0.0241839	0.974059	0.926121	1.02448	0.97 (0.93-1.02)	0.978459
Tetradecanedioate (C14-DC) levels	GCST90199806	Inverse variance weighted	14	0.00807809	0.0187012	0.665773	-0.0285762	0.0447324	1.00811	0.971828	1.04575	1.01 (0.97-1.05)	0.9689
Tetradecanedioate (C14-DC) levels	GCST90199806	Simple mode	14	0.00537741	0.0553908	0.924143	-0.103189	0.113943	1.00539	0.901957	1.12069	1.01 (0.90-1.12)	0.997458
Tetradecanedioate (C14-DC) levels	GCST90199806	Weighted mode	14	-0.0119978	0.0258294	0.649972	-0.0626234	0.0386278	0.988074	0.939297	1.03938	0.99 (0.94-1.04)	0.98605
Hexadecanedioate (C16-DC) levels	GCST90199807	MR Egger	21	-0.0488209	0.0266604	0.0827973	-0.101075	0.00343358	0.952352	0.903865	1.00344	0.95 (0.90-1.00)	0.887182
Hexadecanedioate (C16-DC) levels	GCST90199807	Weighted median	21	-0.0310482	0.0233291	0.183228	-0.0767732	0.0146767	0.969429	0.9261	1.01478	0.97 (0.93-1.01)	0.978459
Hexadecanedioate (C16-DC) levels	GCST90199807	Inverse variance weighted	21	-0.0151949	0.0181693	0.402989	-0.0508067	0.0204169	0.98492	0.950462	1.02063	0.98 (0.95-1.02)	0.918867
Hexadecanedioate (C16-DC) levels	GCST90199807	Simple mode	21	-0.0546444	0.0504141	0.291299	-0.153456	0.0441674	0.946822	0.857738	1.04516	0.95 (0.86-1.05)	0.997458
Hexadecanedioate (C16-DC) levels	GCST90199807	Weighted mode	21	-0.0370059	0.0232598	0.127297	-0.0825952	0.00858335	0.96367	0.920724	1.00862	0.96 (0.92-1.01)	0.98605
Glycerophosphoethanolamine levels	GCST90199808	MR Egger	21	-0.086068	0.0422814	0.0559796	-0.16894	-0.00319639	0.917532	0.84456	0.996809	0.92 (0.84-1.00)	0.836876
Glycerophosphoethanolamine levels	GCST90199808	Weighted median	21	-0.0675689	0.0356924	0.0583462	-0.137526	0.00238826	0.934663	0.871512	1.00239	0.93 (0.87-1.00)	0.973585
Glycerophosphoethanolamine levels	GCST90199808	Inverse variance weighted	21	-0.035439	0.024788	0.152807	-0.0840234	0.0131453	0.965182	0.91941	1.01323	0.97 (0.92-1.01)	0.810338
Glycerophosphoethanolamine levels	GCST90199808	Simple mode	21	-0.0853807	0.0635551	0.194184	-0.209949	0.0391872	0.918163	0.810626	1.03997	0.92 (0.81-1.04)	0.997458
Glycerophosphoethanolamine levels	GCST90199808	Weighted mode	21	-0.0903608	0.051194	0.0928182	-0.190701	0.00997937	0.913601	0.82638	1.01003	0.91 (0.83-1.01)	0.98605
Taurolithocholate 3-sulfate levels	GCST90199809	MR Egger	21	0.0297925	0.0592663	0.62096	-0.0863695	0.145954	1.03024	0.917255	1.15714	1.03 (0.92-1.16)	0.994307
Taurolithocholate 3-sulfate levels	GCST90199809	Weighted median	21	0.0143772	0.040672	0.723721	-0.06534	0.0940943	1.01448	0.936749	1.09866	1.01 (0.94-1.10)	0.993987
Taurolithocholate 3-sulfate levels	GCST90199809	Inverse variance weighted	21	0.00973667	0.0299004	0.744699	-0.0488681	0.0683414	1.00978	0.952307	1.07073	1.01 (0.95-1.07)	0.964458
Taurolithocholate 3-sulfate levels	GCST90199809	Simple mode	21	0.0110192	0.0630731	0.863068	-0.112604	0.134642	1.01108	0.893504	1.14413	1.01 (0.89-1.14)	0.997458
Taurolithocholate 3-sulfate levels	GCST90199809	Weighted mode	21	0.0239327	0.0459541	0.608227	-0.0661373	0.114003	1.02422	0.936002	1.12076	1.02 (0.94-1.12)	0.98605
1-palmitoyl-GPI (16:0) levels	GCST90199810	MR Egger	19	-0.0149109	0.0711112	0.836406	-0.154289	0.124467	0.9852	0.857024	1.13254	0.99 (0.86-1.13)	0.994307
1-palmitoyl-GPI (16:0) levels	GCST90199810	Weighted median	19	-0.0373813	0.0418749	0.372023	-0.119456	0.0446934	0.963309	0.887403	1.04571	0.96 (0.89-1.05)	0.978459
1-palmitoyl-GPI (16:0) levels	GCST90199810	Inverse variance weighted	19	-0.0367351	0.0338455	0.277755	-0.103072	0.0296021	0.963931	0.902062	1.03004	0.96 (0.90-1.03)	0.895985
1-palmitoyl-GPI (16:0) levels	GCST90199810	Simple mode	19	-0.0263138	0.0666	0.69741	-0.15685	0.104222	0.974029	0.854832	1.10985	0.97 (0.85-1.11)	0.997458
1-palmitoyl-GPI (16:0) levels	GCST90199810	Weighted mode	19	-0.0263138	0.0524132	0.621721	-0.129044	0.0764161	0.974029	0.878936	1.07941	0.97 (0.88-1.08)	0.98605
Glycolithocholate sulfate levels	GCST90199811	MR Egger	20	0.00101475	0.0206429	0.961335	-0.0394453	0.0414748	1.00102	0.961323	1.04235	1.00 (0.96-1.04)	0.994307
Glycolithocholate sulfate levels	GCST90199811	Weighted median	20	-0.010755	0.0182285	0.555183	-0.0464829	0.0249728	0.989303	0.954581	1.02529	0.99 (0.95-1.03)	0.978459
Glycolithocholate sulfate levels	GCST90199811	Inverse variance weighted	20	-0.0127269	0.0164093	0.437991	-0.044889	0.0194353	0.987354	0.956104	1.01963	0.99 (0.96-1.02)	0.930482
Glycolithocholate sulfate levels	GCST90199811	Simple mode	20	0.0109888	0.0454652	0.811604	-0.0781229	0.100101	1.01105	0.924851	1.10528	1.01 (0.92-1.11)	0.997458
Glycolithocholate sulfate levels	GCST90199811	Weighted mode	20	-0.0116224	0.0165241	0.490362	-0.0440095	0.0207648	0.988445	0.956945	1.02098	0.99 (0.96-1.02)	0.98605
3-(3-hydroxyphenyl)propionate levels	GCST90199812	MR Egger	17	0.0287078	0.0438252	0.522354	-0.0571896	0.114605	1.02912	0.944415	1.12143	1.03 (0.94-1.12)	0.994307
3-(3-hydroxyphenyl)propionate levels	GCST90199812	Weighted median	17	-0.0187683	0.0418023	0.653448	-0.100701	0.0631642	0.981407	0.904203	1.0652	0.98 (0.90-1.07)	0.979443
3-(3-hydroxyphenyl)propionate levels	GCST90199812	Inverse variance weighted	17	-0.0199291	0.026688	0.455217	-0.0722377	0.0323794	0.980268	0.93031	1.03291	0.98 (0.93-1.03)	0.945556
3-(3-hydroxyphenyl)propionate levels	GCST90199812	Simple mode	17	-0.00608285	0.0638677	0.925306	-0.131264	0.119098	0.993936	0.876987	1.12648	0.99 (0.88-1.13)	0.997458
3-(3-hydroxyphenyl)propionate levels	GCST90199812	Weighted mode	17	-0.0165329	0.039401	0.680353	-0.0937588	0.060693	0.983603	0.910502	1.06257	0.98 (0.91-1.06)	0.98605
Deoxycarnitine levels	GCST90199813	MR Egger	31	0.0150944	0.0451888	0.740761	-0.0734757	0.103665	1.01521	0.929159	1.10923	1.02 (0.93-1.11)	0.994307
Deoxycarnitine levels	GCST90199813	Weighted median	31	0.0493266	0.0286632	0.0852678	-0.00685318	0.105506	1.05056	0.99317	1.11127	1.05 (0.99-1.11)	0.978459
Deoxycarnitine levels	GCST90199813	Inverse variance weighted	31	0.0184163	0.0262639	0.483178	-0.033061	0.0698935	1.01859	0.96748	1.07239	1.02 (0.97-1.07)	0.946082
Deoxycarnitine levels	GCST90199813	Simple mode	31	0.0292104	0.0877038	0.741407	-0.142689	0.20111	1.02964	0.867024	1.22276	1.03 (0.87-1.22)	0.997458
Deoxycarnitine levels	GCST90199813	Weighted mode	31	0.0545517	0.0308223	0.0869114	-0.00585991	0.114963	1.05607	0.994157	1.12183	1.06 (0.99-1.12)	0.98605
Alpha-hydroxycaproate levels	GCST90199814	MR Egger	16	0.0871159	0.0460742	0.0795322	-0.00318958	0.177421	1.09102	0.996815	1.19413	1.09 (1.00-1.19)	0.887182
Alpha-hydroxycaproate levels	GCST90199814	Weighted median	16	0.065654	0.0318293	0.0391421	0.00326855	0.128039	1.06786	1.00327	1.1366	1.07 (1.00-1.14)	0.843061
Alpha-hydroxycaproate levels	GCST90199814	Inverse variance weighted	16	0.0214061	0.0225346	0.342151	-0.0227616	0.0655739	1.02164	0.977495	1.06777	1.02 (0.98-1.07)	0.92652
[truncated: 6,033 more rows]

## Sheet: Supplementary Table 3
Supplementary Table 3: Analysis of 1400 Blood Metabolites on Deep Vein Thrombosis in Mendelian Randomization Study
[truncated: 7,002 more rows]

[truncated: 13 more sheets: Supplementary Table 4, Supplementary Table 5, Supplementary Table 6, Supplementary Table 7, Supplementary Table 8, Supplementary Table 9, Supplementary Table 10, Supplementary Table 11, Supplementary Table 12, Supplementary Table 13, Supplementary Table 14, Supplementary Table 15, Supplementary Table 16]
